# Supplementary material for: A Systems Genetics Approach Implicates USF1, FADS3, and Other Causal Candidate Genes for Familial Combined Hyperlipidemia
Source: PLoS Genet. 2009 Sep 11;5(9):e1000642. doi: 10.1371/journal.pgen.1000642 (PMC2730565; doi:10.1371/journal.pgen.1000642)
Supplement: Table S4 — WGCNA module membership for all probes from the Mexican FCHL case/control fat biopsies. (11.40 MB ZIP) [file pgen.1000642.s006.zip › TableS4.xls]

## Sheet: fuzzyModuleMembership
Table S4. WGCNA fuzzy module membership for all probes from the Mexican FCHL case/control fat biopsies. Cor. indicates correlation of gene expression versus module eigengene;
P-value, p-value for correlation; and Rank is the rank for the gene for a gene out of all genes using the absolute value of the correlation.
		Turquoise			Blue			Brown			Yellow			Green			Red			Black			Pink			Magenta			Purple			Greenyellow			Tan			Salmon			Cyan			Midnightblue			Lightcyan
Affy. Probes	WGCNA Module	Cor.	P-value	Rank	Cor.	P-value	Rank	Cor.	P-value	Rank	Cor.	P-value	Rank	Cor.	P-value	Rank	Cor.	P-value	Rank	Cor.	P-value	Rank	Cor.	P-value	Rank	Cor.	P-value	Rank	Cor.	P-value	Rank	Cor.	P-value	Rank	Cor.	P-value	Rank	Cor.	P-value	Rank	Cor.	P-value	Rank	Cor.	P-value	Rank	Cor.	P-value	Rank
208685_x_at	Skyblue	-0.357061	0.00241095	6137	-0.286095	0.016352	7815	0.074653	0.539081	12675	-0.522209	3.54181e-06	2390	-0.222562	0.0640462	8484	-0.0858629	0.47972	12538	0.554424	6.36691e-07	722	0.252821	0.0347206	7600	0.23868	0.0466084	6647	0.360913	0.00214483	4056	0.103679	0.393034	11525	-0.289461	0.015079	6551	0.475154	3.23303e-05	1802	0.3199	0.00694183	6048	-0.0881619	0.467993	10304	0.315542	0.00779482	5925
208610_s_at	Skyblue	-0.30352	0.0106411	7327	-0.314489	0.00801436	7185	0.162778	0.178181	10093	-0.496215	1.25096e-05	2739	-0.355219	0.00254843	5123	0.00737121	0.951708	14731	0.632521	4.25836e-09	446	0.282847	0.0176667	6769	0.0724332	0.551248	12182	0.275186	0.0211317	6112	0.213328	0.0762011	7940	-0.36127	0.00212151	4896	0.385005	0.000998208	3485	0.365853	0.00184214	4930	-0.234555	0.0506482	4179	0.336134	0.00444189	5401
219437_s_at	Skyblue	-0.213384	0.076122	9499	-0.156363	0.196135	10879	0.030601	0.801446	14030	-0.400889	0.000583564	4470	-0.220247	0.0669353	8549	-0.0262948	0.82893	14192	0.543756	1.14643e-06	778	0.182054	0.131457	9572	0.12615	0.298057	10188	0.197274	0.101646	8329	0.00116976	0.992332	14907	-0.200288	0.0964222	8966	0.253293	0.0343723	6695	0.148684	0.219287	10720	-0.0959043	0.429663	9891	0.210553	0.0801933	8840
207966_s_at	Skyblue	-0.166142	0.169257	10685	-0.152694	0.206969	10980	0.0211941	0.861748	14290	-0.39435	0.000730242	4599	-0.141429	0.242864	10838	0.03691	0.76162	13892	0.615766	1.4001e-08	491	0.25193	0.0353866	7625	0.165801	0.170148	8848	0.177849	0.140758	8927	0.13219	0.275333	10574	-0.227113	0.0586594	8206	0.315282	0.00784865	5066	0.162763	0.178221	10337	-0.0422776	0.728211	12625	0.136362	0.260332	10900
214911_s_at	Skyblue	-0.292133	0.01413	7600	-0.329257	0.00538226	6848	0.238311	0.0469588	7978	-0.492477	1.4874e-05	2811	-0.264471	0.0269365	7302	0.0342314	0.77846	13963	0.586111	9.77998e-08	582	0.330656	0.00517779	5511	0.19377	0.107993	7988	0.406759	0.000475302	3155	0.223167	0.063308	7623	-0.275578	0.0209411	6917	0.483113	2.27484e-05	1685	0.387735	0.000911943	4397	-0.086587	0.47601	10385	0.429485	0.000207106	3281
212078_s_at	Skyblue	-0.182943	0.129552	10233	-0.300324	0.0115353	7472	0.192577	0.110223	9229	-0.486589	1.94575e-05	2905	-0.3775	0.0012747	4592	0.136708	0.25911	11108	0.722376	1.68154e-12	218	0.257954	0.0310863	7444	-0.0213828	0.86053	14178	0.149669	0.216215	9806	0.344775	0.0034685	4141	-0.400956	0.000582219	4093	0.333511	0.00478187	4611	0.363887	0.00195766	4984	-0.212004	0.0780851	4916	0.252092	0.0352648	7627
213311_s_at	Skyblue	-0.320718	0.00679124	6935	-0.263114	0.02776	8322	0.0392044	0.747282	13779	-0.432983	0.00018129	3825	-0.220641	0.0664361	8537	-0.0443247	0.715597	13701	0.639519	2.5354e-09	427	0.254632	0.0334	7540	0.151505	0.210571	9340	0.258077	0.031003	6574	0.229882	0.0555659	7415	-0.213829	0.0754977	8580	0.349549	0.00301652	4237	0.256693	0.031948	7759	-0.0487554	0.688559	12289	0.298118	0.0121899	6401
201085_s_at	Skyblue	0.055634	0.647354	13487	-0.0982031	0.418636	12369	0.128188	0.290257	11105	-0.346351	0.00331304	5609	-0.388862	0.000878351	4361	0.297035	0.0125228	6793	0.795223	2.22045e-16	93	0.13272	0.273398	11009	-0.194905	0.105904	7950	-0.118763	0.327471	10837	0.226486	0.0593783	7517	-0.208359	0.0834656	8739	0.0849174	0.484589	11941	0.157634	0.19248	10477	-0.206536	0.0862648	5111	0.0329085	0.786816	13961
212487_at	Skyblue	-0.216203	0.072234	9442	-0.287228	0.0159135	7791	0.170729	0.157627	9878	-0.481561	2.43795e-05	2993	-0.458188	6.64761e-05	2870	0.0899411	0.459024	12407	0.697527	1.95568e-11	281	0.230081	0.0553488	8248	-0.10607	0.382154	10924	0.109869	0.36524	11142	0.276517	0.0204911	6061	-0.373108	0.00146687	4640	0.202851	0.0921474	8158	0.287861	0.0156731	6911	-0.337183	0.00431209	1921	0.303446	0.0106611	6247
209088_s_at	Skyblue	-0.294228	0.0134227	7554	-0.151705	0.209961	11002	-0.1849	0.125429	9442	-0.470379	3.97555e-05	3161	-0.190517	0.114156	9421	-0.131167	0.279098	11266	0.555864	5.87165e-07	717	0.0128266	0.916068	14529	0.155974	0.197266	9192	0.124496	0.304487	10636	0.080133	0.509619	12293	-0.227234	0.0585212	8201	0.350757	0.00291079	4206	0.190091	0.114982	9600	-0.117348	0.333306	8849	-0.0139641	0.908656	14513
211947_s_at	Skyblue	-0.16328	0.176828	10748	-0.219354	0.0680779	9321	0.16898	0.161989	9928	-0.440608	0.000134939	3680	-0.323002	0.00638565	5849	0.0933623	0.442047	12312	0.558511	5.05488e-07	705	0.254421	0.0335512	7553	0.0273287	0.822311	13959	0.182511	0.130474	8767	0.10482	0.387821	11480	-0.296838	0.0125841	6356	0.307483	0.00961646	5242	0.246041	0.0400593	8042	-0.163709	0.175679	6774	0.238646	0.0466406	7997
211944_at	Skyblue	-0.0624405	0.607595	13275	-0.277577	0.0199928	7992	0.282769	0.0176997	6798	-0.350386	0.0029429	5504	-0.420068	0.000294295	3642	0.251003	0.03609	7999	0.754758	4.4853e-14	158	0.331347	0.00507946	5486	-0.10027	0.408862	11162	0.106831	0.378727	11252	0.312917	0.00835179	5020	-0.212198	0.0778068	8624	0.232189	0.0530918	7273	0.318796	0.00714982	6064	-0.1165	0.336836	8903	0.317352	0.00743011	5874
222413_s_at	Skyblue	0.13715	0.257559	11384	0.00236689	0.984485	14879	0.0736699	0.544453	12713	-0.239872	0.0454918	8258	-0.223855	0.0624763	8446	0.288287	0.0155129	7006	0.791648	4.44089e-16	102	0.0943147	0.437384	12091	-0.104753	0.388122	10988	-0.124095	0.306061	10650	0.223854	0.0624776	7595	-0.122638	0.311818	11274	0.0922356	0.447599	11678	0.0788418	0.516486	12726	-0.119013	0.326444	8766	-0.0386655	0.750642	13807
201996_s_at	Skyblue	0.0603448	0.619723	13336	0.0384006	0.752295	13913	0.086546	0.47622	12329	-0.231276	0.0540594	8482	-0.122196	0.313579	11348	0.169818	0.159889	10217	0.648055	1.32273e-09	403	0.0921063	0.448238	12155	0.0952713	0.432728	11342	0.0830017	0.494532	12068	0.168472	0.163273	9364	-0.0636544	0.600617	12948	0.27626	0.0206136	6052	0.166562	0.168168	10236	-0.140236	0.246902	7784	0.0614211	0.613482	13098
214833_at	Skyblue	-0.209489	0.0817674	9604	0.0398654	0.743167	13863	-0.23158	0.0537361	8169	-0.326279	0.0058411	6055	0.0319632	0.792801	13990	-0.173109	0.15183	10101	0.432536	0.000184418	1644	-0.0689164	0.57079	12842	0.328203	0.00554085	4236	0.174058	0.149563	9046	-0.00420976	0.972409	14807	-0.126956	0.294956	11150	0.358137	0.00233382	4050	0.0234213	0.847386	14276	-0.117349	0.333302	8848	-0.0195351	0.872476	14342
225852_at	Skyblue	0.0781703	0.520076	12865	0.039698	0.744208	13868	-0.00884367	0.942076	14675	-0.263892	0.027285	7656	-0.212246	0.0777383	8780	0.152768	0.206747	10686	0.730527	7.0921e-13	203	0.0387719	0.749978	13773	-0.0205167	0.866126	14211	-0.0631496	0.603514	12769	0.207942	0.0841001	8097	-0.170541	0.158092	9840	0.110566	0.362189	11061	0.0402002	0.741085	13788	-0.179895	0.136172	6123	-0.0511176	0.674299	13387
208710_s_at	Skyblue	-0.143788	0.235016	11211	0.0307423	0.800548	14107	-0.154484	0.201632	10337	-0.241294	0.0441885	8223	-0.00504512	0.966937	14801	-0.0771559	0.525522	12786	0.457764	6.76538e-05	1393	0.032314	0.790579	13964	0.204107	0.0901079	7678	0.105314	0.385576	11310	-0.139492	0.249445	10327	-0.0564665	0.642435	13160	0.170534	0.15811	9196	-0.0211631	0.861949	14344	-0.00928463	0.939193	14431	-0.00431878	0.971695	14808
214730_s_at	Skyblue	-0.123963	0.306579	11725	-0.0484531	0.690393	13661	-0.157764	0.192109	10248	-0.309376	0.00915811	6510	-0.0451601	0.710472	13581	-0.0408725	0.736911	13794	0.472171	3.68008e-05	1252	0.193211	0.109034	9238	0.161001	0.183032	9011	0.0508284	0.676039	13205	-0.0638232	0.59965	12824	-0.207424	0.0848919	8766	0.23872	0.0465701	7086	-0.00241209	0.984189	14867	0.0352158	0.772259	13010	-0.0496239	0.683304	13438
209127_s_at	Skyblue	0.0439728	0.717761	13819	0.0173238	0.88681	14473	0.00603552	0.960451	14764	-0.20316	0.0916431	9254	-0.115069	0.342845	11579	0.170268	0.158769	10205	0.609089	2.20709e-08	506	0.108717	0.370319	11682	0.0160237	0.895255	14367	-0.0340225	0.779778	13808	0.0512583	0.673453	13232	-0.174896	0.147582	9718	0.149569	0.216527	9858	0.000639957	0.995805	14922	-0.113704	0.34864	9033	-0.0417554	0.73144	13693
244292_at	Skyblue	-0.332528	0.00491504	6684	-0.479162	2.71151e-05	3959	0.285542	0.0165699	6709	-0.58643	9.58757e-08	1592	-0.518671	4.23151e-06	1892	0.116703	0.335989	11672	0.637829	2.87712e-09	432	0.420194	0.000292937	3533	-0.0765738	0.52866	12033	0.224819	0.0613272	7520	0.358555	0.00230441	3815	-0.467346	4.52635e-05	2977	0.3854	0.000985279	3474	0.468808	4.25253e-05	2670	-0.272416	0.0225196	3171	0.412148	0.000392378	3675
243329_at	Skyblue	-0.296822	0.0125892	7484	-0.374116	0.00142063	5921	0.168146	0.1641	9941	-0.515228	5.02167e-06	2477	-0.363489	0.00198181	4920	0.100604	0.407296	12108	0.616712	1.31152e-08	489	0.343489	0.00360013	5197	0.0418557	0.73082	13366	0.206345	0.0865623	8067	0.341574	0.00380436	4208	-0.306439	0.00987759	6125	0.436501	0.000158336	2431	0.404082	0.000522163	4041	-0.0870567	0.473611	10366	0.317098	0.00748041	5882
202102_s_at	Skyblue	-0.342407	0.0037143	6455	-0.154726	0.200918	10923	0.0324609	0.789648	13969	-0.390961	0.000818743	4679	0.0777734	0.522203	12639	-0.193416	0.108651	9539	0.372854	0.00147878	2563	0.154514	0.201545	10379	0.513278	5.52839e-06	1244	0.514718	5.14981e-06	1499	-0.043426	0.721126	13502	-0.152397	0.207864	10399	0.498328	1.13334e-05	1484	0.219211	0.0682624	8804	0.0493111	0.685195	12263	0.3311	0.00511445	5528
214055_x_at	Skyblue	-0.218182	0.0696011	9386	-0.395696	0.00069756	5472	0.298497	0.0120751	6376	-0.491191	1.57797e-05	2834	-0.493626	1.41065e-05	2268	0.163783	0.175482	10370	0.668654	2.52087e-10	337	0.357596	0.00237232	4874	-0.100618	0.407231	11147	0.186221	0.122705	8665	0.320478	0.00683521	4813	-0.325352	0.00599082	5653	0.249865	0.0369702	6796	0.353058	0.00271854	5240	-0.154046	0.202929	7186	0.417103	0.00032803	3558
224250_s_at	Skyblue	0.0920066	0.448732	12505	-0.105127	0.386421	12214	0.236719	0.048494	8028	-0.30847	0.00937496	6538	-0.314558	0.00799981	6047	0.320703	0.00679398	6236	0.769633	6.88338e-15	135	0.148983	0.218354	10552	-0.0737188	0.544185	12134	0.0109241	0.928482	14587	0.354139	0.00263218	3911	-0.210879	0.0797158	8664	0.262984	0.0278396	6422	0.290868	0.0145727	6834	-0.19947	0.0978194	5385	0.161999	0.180296	10159
211948_x_at	Skyblue	-0.207386	0.0849509	9657	-0.319503	0.00701594	7085	0.235571	0.0496267	8057	-0.468208	4.36287e-05	3204	-0.390685	0.00082637	4313	0.0968831	0.424948	12209	0.614809	1.49547e-08	493	0.304223	0.0104527	6212	0.0021809	0.985704	14852	0.218739	0.0688729	7697	0.224571	0.0616212	7570	-0.30033	0.0115333	6256	0.251124	0.0359977	6762	0.275261	0.0210951	7234	-0.111632	0.357551	9126	0.367716	0.00173834	4641
201488_x_at	Skyblue	-0.0796593	0.512133	12825	-0.126358	0.297257	11670	0.0481699	0.692111	13493	-0.307575	0.00959384	6560	-0.231836	0.0534637	8210	0.153728	0.203873	10664	0.621292	9.52932e-09	473	0.2126	0.0772324	8668	0.00641928	0.957938	14707	0.00439729	0.97118	14792	0.211799	0.0783815	7987	-0.331643	0.00503773	5541	0.300727	0.0114191	5431	0.193918	0.107719	9478	-0.170474	0.158256	6493	0.0826473	0.496383	12465
201183_s_at	Skyblue	-0.0357474	0.768916	14052	0.0352498	0.772045	14001	-0.0477863	0.694442	13506	-0.273049	0.0221958	7412	-0.00509583	0.966604	14798	0.0488964	0.687705	13570	0.524367	3.17442e-06	881	0.0584652	0.630688	13165	0.230311	0.0550992	6902	0.12865	0.28851	10500	0.00313607	0.979444	14838	-0.160627	0.184063	10141	0.274953	0.0212457	6083	0.0191652	0.874871	14402	0.0294625	0.808691	13312	-0.0363482	0.765143	13877
230885_at	Skyblue	-0.326525	0.00580192	6809	-0.454666	7.68474e-05	4362	0.297644	0.0123346	6396	-0.55861	5.02631e-07	1902	-0.433093	0.000180532	3354	0.120898	0.318785	11567	0.579183	1.4983e-07	610	0.358592	0.00230186	4855	0.0494561	0.684318	13092	0.314877	0.00793274	5062	0.400644	0.000588529	2860	-0.290354	0.0147558	6529	0.469144	4.19181e-05	1880	0.510757	6.25488e-06	1937	-0.117182	0.333995	8858	0.521244	3.7186e-06	1747
221815_at	Skyblue	-0.181658	0.132312	10274	-0.205772	0.0874593	9641	-0.0723668	0.551614	12748	-0.437167	0.000154307	3745	-0.276764	0.0203743	6999	0.0542126	0.655788	13424	0.532784	2.05602e-06	830	0.210727	0.079938	8724	0.000589387	0.996136	14910	0.000792987	0.994802	14916	0.0584636	0.630697	12980	-0.278267	0.0196744	6842	0.257168	0.0316212	6588	0.0961444	0.428504	12229	-0.0329756	0.786391	13119	0.00784958	0.948578	14716
242932_at	Skyblue	-0.159303	0.187752	10845	-0.220362	0.0667896	9301	0.26738	0.0252411	7203	-0.405752	0.000492461	4350	-0.163227	0.17697	10218	0.111058	0.360044	11820	0.539446	1.44564e-06	796	0.292606	0.0139676	6518	0.218901	0.0686629	7239	0.354702	0.00258824	4188	0.242121	0.043445	7051	-0.154055	0.202903	10347	0.399717	0.000607699	3171	0.320467	0.00683723	6037	-0.100623	0.407205	9664	0.435602	0.000163933	3170
64371_at	Skyblue	-0.339747	0.00400883	6526	-0.287433	0.0158355	7781	0.13457	0.266706	10899	-0.557452	5.36786e-07	1911	-0.211598	0.0786707	8802	-0.103098	0.395705	12035	0.366399	0.00181116	2668	0.285077	0.0167547	6713	0.278251	0.0196816	5496	0.433427	0.000178235	2692	0.0339663	0.780133	13830	-0.259887	0.0298027	7315	0.433392	0.000178472	2491	0.226847	0.0589633	8566	-0.0692948	0.568672	11248	0.371845	0.00152681	4535
212468_at	Black	0.0610129	0.615845	13314	-0.266243	0.0258926	8246	0.295919	0.0128739	6444	-0.335803	0.00448361	5848	-0.494309	1.36676e-05	2258	0.458404	6.58848e-05	3207	0.893859	0	4	0.292052	0.0141582	6537	-0.320188	0.00688841	4419	-0.142583	0.239004	10070	0.468602	4.29022e-05	1652	-0.341315	0.00383284	5316	0.103944	0.391819	11260	0.295461	0.0130205	6712	-0.284742	0.0168892	2877	0.11674	0.335835	11446
224563_at	Skyblue	0.0302918	0.803413	14191	0.077913	0.521454	12879	-0.0933763	0.441978	12130	-0.179654	0.136706	9865	-0.113569	0.349215	11622	0.116227	0.337978	11680	0.634726	3.62175e-09	440	-0.00716824	0.953036	14693	0.0281548	0.817032	13932	-0.0735851	0.544918	12406	0.101511	0.403056	11602	-0.0478661	0.693957	13408	0.171129	0.15664	9174	0.0559687	0.645375	13341	-0.197026	0.102086	5472	-0.104084	0.391179	11816
227016_at	Skyblue	-0.230415	0.0549862	9084	-0.283449	0.0174167	7871	0.322857	0.00641084	5741	-0.363994	0.00195123	5199	-0.219597	0.0677648	8568	0.112333	0.35452	11782	0.537094	1.63848e-06	813	0.315646	0.0077735	5904	0.17796	0.140506	8456	0.385329	0.000987598	3560	0.321715	0.00661143	4785	-0.25715	0.0316331	7389	0.444535	0.000115585	2290	0.420261	0.000292215	3665	-0.189935	0.115286	5732	0.503331	8.94661e-06	2031
224771_at	Skyblue	-0.0505839	0.677511	13635	-0.00966971	0.936676	14674	0.0182529	0.880782	14375	-0.199629	0.0975473	9342	-0.1114	0.358554	11683	0.0938013	0.439894	12300	0.511141	6.13862e-06	957	0.114152	0.346732	11533	0.144802	0.231695	9565	0.125487	0.300626	10606	0.0528532	0.663894	13182	0.137906	0.25492	10840	0.282843	0.0176686	5896	0.168467	0.163287	10189	0.107592	0.375321	9318	0.129465	0.285437	11082
230629_s_at	Skyblue	-0.33097	0.00513292	6715	-0.286001	0.0163888	7818	0.00841431	0.944884	14692	-0.437738	0.000150925	3731	-0.185294	0.124612	9601	-0.0573359	0.637314	13313	0.492836	1.46302e-05	1080	0.170696	0.157709	9913	0.186276	0.122593	8213	0.248182	0.0383046	6854	0.161909	0.180541	9583	-0.230281	0.0551311	8124	0.44469	0.000114877	2286	0.323854	0.00623994	5948	-0.0132157	0.913532	14211	0.207071	0.0854354	8945
212076_at	Skyblue	-0.057615	0.635674	13412	-0.233045	0.0521962	9005	0.230585	0.054802	8191	-0.395871	0.000693407	4575	-0.334891	0.00460028	5578	0.23054	0.0548506	8594	0.71322	4.27924e-12	240	0.204985	0.0887034	8882	-0.0664236	0.584834	12420	0.0844979	0.486757	12016	0.43362	0.000176922	2236	-0.433286	0.000179197	3521	0.364975	0.00189291	3903	0.405911	0.000489715	3985	-0.324062	0.0062048	2140	0.164136	0.174539	10101
240135_x_at	Skyblue	-0.153583	0.204306	10980	-0.125947	0.298844	11684	-0.00881226	0.942282	14677	-0.372355	0.00150235	5031	-0.368284	0.00170775	4806	0.0551189	0.650405	13395	0.660226	5.04503e-10	359	0.0199967	0.869489	14331	-0.0619417	0.610472	12592	0.00806599	0.947162	14681	0.333187	0.00482542	4444	-0.243061	0.0426117	7768	0.190092	0.114981	8583	0.179988	0.135967	9861	-0.27483	0.021306	3104	0.0909393	0.454034	12240
222024_s_at	Black	-0.248173	0.0383115	8654	-0.458615	6.53123e-05	4307	0.243666	0.0420833	7821	-0.459612	6.26645e-05	3343	-0.524884	3.09184e-06	1794	0.182108	0.13134	9848	0.740238	2.43139e-13	188	0.443595	0.000119971	3106	-0.176973	0.142758	8498	0.100786	0.406441	11461	0.540586	1.36006e-06	853	-0.415339	0.000349738	3820	0.342973	0.00365418	4378	0.501224	9.88793e-06	2098	-0.242147	0.0434218	3962	0.339879	0.00399371	5317
232002_at	Skyblue	-0.335466	0.00452636	6611	-0.129767	0.284307	11596	-0.196977	0.102172	9099	-0.453683	7.99962e-05	3453	-0.154561	0.201405	10463	-0.175076	0.14716	10042	0.415221	0.000351233	1905	-0.0476596	0.695212	13492	0.230749	0.0546248	6890	0.17639	0.144099	8964	0.159588	0.186955	9668	-0.236839	0.0483772	7939	0.483178	2.26831e-05	1684	0.211039	0.0794825	9039	-0.13546	0.263525	8002	0.0338359	0.780956	13941
202773_s_at	Skyblue	0.114083	0.347026	11964	0.0915924	0.450785	12537	0.0169475	0.889253	14410	-0.189199	0.116729	9612	-0.0105513	0.930917	14634	0.144233	0.233555	10914	0.632581	4.23984e-09	445	0.0677295	0.577457	12877	0.0936682	0.440546	11403	0.0170282	0.888729	14381	0.0221082	0.855848	14198	-0.043058	0.723393	13552	0.0662477	0.585831	12548	-0.072622	0.550208	12889	-0.0541371	0.656237	11982	-0.0148726	0.902741	14482
201224_s_at	Skyblue	-0.338065	0.00420549	6560	-0.316398	0.00762038	7143	0.221168	0.0657739	8440	-0.478558	2.78472e-05	3037	-0.155221	0.199464	10446	-0.0601651	0.620768	13235	0.465293	4.93837e-05	1321	0.327731	0.0056133	5599	0.289112	0.015207	5192	0.462681	5.51268e-05	2230	0.163464	0.176336	9545	-0.361534	0.00210447	4890	0.466106	4.77122e-05	1925	0.337598	0.00426166	5635	-0.129406	0.285661	8269	0.432502	0.000184658	3225
212520_s_at	Skyblue	-0.354178	0.00262917	6203	-0.225723	0.0602638	9196	0.121367	0.316898	11337	-0.435401	0.000165213	3780	0.00288317	0.981101	14868	-0.152149	0.208615	10704	0.358161	0.00233207	2803	0.195045	0.105649	9185	0.494628	1.34671e-05	1433	0.579763	1.44629e-07	885	0.162182	0.179798	9575	-0.138042	0.254448	10834	0.621969	9.08547e-09	388	0.367335	0.00175909	4899	-0.0527136	0.664728	12076	0.433341	0.000178825	3204
208900_s_at	Skyblue	0.220183	0.0670172	9332	0.0861424	0.478286	12665	0.191712	0.111862	9254	-0.135676	0.26276	11061	-0.179519	0.137007	9764	0.342642	0.00368926	5720	0.656688	6.70664e-10	375	0.00472615	0.969026	14776	-0.0932273	0.44271	11427	-0.0722034	0.552515	12454	0.0871351	0.473211	12054	-0.00604845	0.960366	14748	0.0307083	0.800765	13813	0.0792835	0.514132	12712	-0.170798	0.157457	6480	0.0361289	0.76652	13880
208987_s_at	Skyblue	-0.502694	9.22216e-06	3213	-0.343493	0.00359972	6569	-0.0666419	0.583598	12939	-0.561577	4.24252e-07	1871	-0.276378	0.0205571	7005	-0.258355	0.0308161	7784	0.411625	0.000399802	1960	0.215865	0.072692	8595	0.208875	0.0826876	7546	0.336408	0.00440762	4599	0.107454	0.37594	11386	-0.403414	0.000534501	4048	0.441713	0.000129213	2336	0.259717	0.0299139	7680	-0.129654	0.284731	8252	0.246467	0.0397044	7790
237333_at	Black	0.0662925	0.585577	13176	-0.141821	0.241548	11277	0.119327	0.325162	11410	-0.343162	0.00363428	5675	-0.455913	7.30152e-05	2915	0.340589	0.00391344	5762	0.764137	1.39888e-14	144	0.119472	0.324568	11395	-0.285711	0.0165031	5288	-0.210806	0.0798224	7927	0.275283	0.0210845	6101	-0.265224	0.0264887	7181	0.0756928	0.533427	12236	0.163158	0.177158	10327	-0.266113	0.0259682	3332	-0.00292572	0.980823	14853
214783_s_at	Skyblue	-0.00280786	0.981595	14878	-0.0574471	0.63666	13435	0.032638	0.788527	13964	-0.206176	0.0868257	9150	-0.11891	0.326868	11451	0.165808	0.170129	10318	0.608388	2.31369e-08	507	0.189788	0.115573	9349	0.107565	0.375443	10876	0.0650449	0.592669	12698	0.182517	0.130461	8900	-0.00627941	0.958854	14735	0.323022	0.00638224	4854	0.182287	0.130954	9798	0.0301858	0.804087	13269	0.100653	0.407067	11910
208930_s_at	Skyblue	-0.112117	0.355451	12014	-0.0595201	0.624524	13392	-0.156302	0.196312	10283	-0.199641	0.0975261	9341	-0.0627117	0.606033	13076	0.00985071	0.935494	14660	0.499107	1.09261e-05	1040	0.037225	0.759647	13826	0.0669687	0.58175	12398	-0.0246975	0.839178	14096	-0.0550707	0.650691	13101	-0.164891	0.172537	10015	0.192845	0.109719	8480	0.0573448	0.637262	13302	-0.0561974	0.644023	11871	-0.0910377	0.453544	12236
228866_at	Skyblue	-0.317737	0.00735446	6995	-0.249396	0.0373379	8623	-0.0717264	0.55515	12774	-0.41433	0.000362739	4179	-0.181785	0.132038	9710	-0.0765351	0.528869	12801	0.532037	2.13777e-06	833	0.196327	0.103333	9149	0.142908	0.237923	9629	0.204242	0.0898913	8127	0.288234	0.0155329	5729	-0.302493	0.0109217	6218	0.488883	1.75342e-05	1603	0.301156	0.0112964	6545	-0.133822	0.269399	8068	0.0925696	0.445949	12172
201730_s_at	Black	0.0680009	0.575929	13124	-0.15565	0.19821	10900	0.210697	0.0799829	8726	-0.322272	0.00651299	6154	-0.534161	1.91282e-06	1666	0.315766	0.00774884	6342	0.830188	0	44	0.204724	0.0891202	8887	-0.355858	0.00249993	3616	-0.17557	0.146003	8995	0.27922	0.019241	5979	-0.25636	0.0321791	7416	-0.0976538	0.421256	11470	0.101172	0.404637	12080	-0.273697	0.0218682	3137	0.116014	0.338868	11475
225041_at	Black	-0.0680107	0.575874	13122	-0.339055	0.00408873	6651	0.468892	4.23729e-05	2694	-0.41594	0.000342203	4141	-0.510835	6.23101e-06	2013	0.32156	0.00663926	6211	0.752716	5.72875e-14	165	0.363683	0.00196998	4728	-0.19759	0.101089	7856	0.144914	0.231332	9983	0.437468	0.000152515	2167	-0.373176	0.00146373	4639	0.16235	0.17934	9472	0.391221	0.000811627	4323	-0.322115	0.00654053	2183	0.442529	0.000125126	3047
222439_s_at	Skyblue	-0.0497919	0.682289	13656	0.0408359	0.737138	13841	-0.182383	0.130749	9513	-0.216494	0.0718419	8875	-0.222177	0.0645189	8491	0.00872561	0.942848	14692	0.584135	1.1057e-07	590	-0.00958145	0.937253	14620	-0.0957601	0.43036	11322	-0.168298	0.163715	9209	0.000174233	0.998858	14938	-0.205274	0.0882448	8824	-0.0083583	0.94525	14648	-0.0781408	0.520233	12734	-0.246799	0.0394305	3828	-0.153983	0.203118	10393
212028_at	Skyblue	0.136933	0.258321	11395	0.0528906	0.66367	13548	0.0397294	0.744013	13756	-0.192419	0.110521	9523	-0.165387	0.171233	10172	0.220286	0.0668854	8859	0.639044	2.62728e-09	429	0.0248224	0.838376	14193	-0.0588266	0.628573	12721	-0.0888979	0.464271	11856	-0.019281	0.874121	14291	0.0368727	0.761854	13741	-0.0619693	0.610313	12703	-0.0670104	0.581514	13055	-0.034041	0.779661	13070	-0.0397235	0.744049	13770
229115_at	Black	0.143188	0.236995	11226	0.0864031	0.476951	12656	-0.102007	0.400753	11889	-0.133357	0.271078	11111	-0.229967	0.0554728	8260	0.240749	0.0446837	8299	0.796922	2.22045e-16	86	-0.0830145	0.494465	12419	-0.183519	0.128327	8299	-0.284809	0.0168623	5847	0.214733	0.0742409	7897	-0.0183636	0.880065	14330	-0.0212922	0.861114	14182	0.0209621	0.863247	14351	-0.173484	0.15093	6371	-0.213797	0.0755422	8741
208325_s_at	Black	0.0352433	0.772086	14068	-0.235306	0.0498912	8957	0.16318	0.177096	10079	-0.247994	0.0384554	8065	-0.433702	0.000176362	3342	0.331356	0.00507818	5984	0.795709	2.22045e-16	91	0.328889	0.00543706	5573	-0.29832	0.0121284	4965	-0.164448	0.17371	9335	0.329156	0.00539725	4557	-0.20991	0.0811418	8686	0.0391971	0.747328	13514	0.20879	0.0828154	9089	-0.119133	0.325953	8755	0.10312	0.395604	11843
214250_at	Skyblue	-0.178367	0.139587	10361	-0.324855	0.00607248	6952	0.325945	0.0058947	5662	-0.459032	6.41927e-05	3354	-0.44001	0.000138137	3223	0.174036	0.149615	10076	0.662602	4.15809e-10	351	0.348815	0.00308242	5073	-0.0742278	0.541401	12115	0.189241	0.116645	8572	0.439597	0.000140386	2132	-0.332418	0.00493013	5517	0.290327	0.0147655	5690	0.397795	0.000649244	4180	-0.246649	0.039554	3832	0.424191	0.000252653	3393
213850_s_at	Black	0.16873	0.16262	10605	0.0456447	0.707504	13730	0.0501708	0.680002	13426	-0.172709	0.152791	10086	-0.342919	0.00365985	5386	0.289427	0.0150914	6983	0.783396	1.11022e-15	115	0.0344157	0.777299	13904	-0.28668	0.0161243	5262	-0.256919	0.031792	6611	0.176961	0.142785	9084	-0.072247	0.552274	12722	-0.159053	0.188456	9576	-0.0602404	0.62033	13227	-0.143724	0.235227	7628	-0.0933611	0.442053	12144
214888_at	Skyblue	-0.15582	0.197714	10925	-0.323766	0.00625496	6972	0.181285	0.133122	9548	-0.455891	7.3081e-05	3414	-0.367554	0.00174716	4831	0.14648	0.226276	10861	0.569714	2.64234e-07	651	0.374737	0.00139275	4488	-0.0534189	0.660516	12930	0.120812	0.319132	10767	0.16182	0.180783	9589	-0.286907	0.0160367	6612	0.246271	0.0398674	6896	0.23442	0.0507845	8369	-0.0704942	0.561982	11190	0.221548	0.0652984	8511
201615_x_at	Skyblue	-0.194934	0.105852	9932	-0.424281	0.00025181	4900	0.269926	0.0238322	7139	-0.423318	0.000260988	3998	-0.548745	8.72961e-07	1485	0.220265	0.0669125	8860	0.643642	1.85628e-09	414	0.373367	0.00145486	4518	-0.245316	0.0406683	6447	0.0370123	0.760979	13696	0.309043	0.00923746	5123	-0.327243	0.00568893	5630	0.193553	0.108397	8448	0.431944	0.000188629	3404	-0.172952	0.152207	6389	0.335457	0.00452749	5427
238204_at	Skyblue	-0.312759	0.00838638	7116	-0.379059	0.00121214	5794	0.222456	0.0641766	8410	-0.522258	3.53304e-06	2389	-0.362425	0.00204775	4939	0.0373972	0.758569	13881	0.542342	1.23749e-06	785	0.292185	0.0141121	6533	0.0636904	0.600411	12516	0.265641	0.0262431	6351	0.350624	0.00292229	3985	-0.476477	3.05141e-05	2832	0.389914	0.000848007	3371	0.404084	0.000522138	4040	-0.330921	0.00513983	2022	0.383585	0.00104594	4287
228907_at	Skyblue	-0.365862	0.00184158	5931	-0.253375	0.0343123	8527	0.101922	0.401146	11896	-0.472603	3.61197e-05	3123	-0.190761	0.113684	9413	-0.093542	0.441165	12309	0.433138	0.000180217	1635	0.204612	0.0892978	8891	0.260801	0.0292119	6017	0.373009	0.00147149	3804	0.197902	0.10054	8437	-0.289645	0.015012	6544	0.462867	5.46994e-05	1978	0.309803	0.0090575	6288	-0.259694	0.0299286	3494	0.365077	0.00188699	4703
231987_at	Skyblue	-0.152827	0.20657	10998	-0.130653	0.281002	11569	0.107024	0.377863	11762	-0.374698	0.00139448	4984	-0.344553	0.00349093	5359	0.0753997	0.535018	12831	0.560165	4.59997e-07	696	0.0273639	0.822086	14118	-0.0645361	0.595572	12491	0.0506255	0.677261	13212	0.154427	0.2018	9833	-0.165956	0.169742	9974	0.118365	0.329104	10836	0.265341	0.0264198	7507	-0.372536	0.00149374	1423	0.221954	0.0647947	8499
225660_at	Skyblue	-0.392332	0.00078184	5373	-0.346763	0.00327342	6498	0.209883	0.0811815	8752	-0.485858	2.01108e-05	2923	-0.316998	0.00750025	5990	-0.055225	0.649776	13391	0.459089	6.40403e-05	1381	0.148689	0.219272	10561	0.153854	0.203501	9262	0.386193	0.000959809	3539	0.364983	0.00189247	3630	-0.34884	0.00308012	5151	0.571371	2.39561e-07	697	0.550277	8.02155e-07	1336	-0.353188	0.00270803	1682	0.456693	7.07083e-05	2780
203215_s_at	Skyblue	0.101119	0.404884	12280	0.0204566	0.866514	14396	0.0335595	0.782701	13940	-0.12426	0.305413	11376	-0.258767	0.0305411	7455	0.262179	0.0283392	7675	0.761944	1.86517e-14	148	-0.0303351	0.803137	14027	-0.190531	0.114129	8073	-0.201703	0.0940438	8201	0.216915	0.071277	7829	-0.0283351	0.815881	14006	-0.0405752	0.738756	13458	0.0609763	0.616058	13206	-0.205126	0.0884794	5158	-0.0316494	0.794791	14005
202774_s_at	Skyblue	-0.33047	0.00520456	6729	-0.376107	0.00133305	5881	0.367035	0.00177563	4699	-0.568633	2.81597e-07	1793	-0.31491	0.00792592	6038	0.0277813	0.819418	14145	0.454417	7.76344e-05	1418	0.354753	0.00258425	4937	0.200688	0.0957456	7775	0.492646	1.47588e-05	1803	0.283295	0.0174802	5864	-0.310515	0.00889179	6031	0.473326	3.50054e-05	1823	0.44167	0.000129428	3203	-0.217065	0.0710779	4744	0.624879	7.39309e-09	583
208624_s_at	Skyblue	0.23126	0.0540766	9069	0.341993	0.0037589	6596	-0.170048	0.159315	9897	-0.0113686	0.92558	14637	0.0725267	0.550733	12798	0.111333	0.358849	11811	0.48926	1.72363e-05	1107	-0.184445	0.126378	9508	0.0997775	0.411179	11179	-0.127007	0.294761	10556	-0.177255	0.142111	9072	0.237959	0.0472943	7905	-0.00924814	0.939432	14613	-0.188277	0.118554	9645	-0.00366619	0.97597	14752	-0.22031	0.0668551	8548
243435_at	Black	-0.0632346	0.603026	13251	-0.205489	0.0879053	9647	0.089585	0.460812	12231	-0.367092	0.00177247	5147	-0.417562	0.000322587	3693	0.177025	0.14264	9997	0.681438	8.42362e-11	308	0.228788	0.056772	8275	-0.199599	0.0975983	7809	-0.0689241	0.570746	12552	0.214785	0.074169	7896	-0.187523	0.120065	9345	0.0180786	0.881913	14304	0.0928931	0.444354	12314	-0.0547481	0.652605	11955	0.0875087	0.471309	12319
212620_at	Skyblue	-0.173112	0.151822	10499	-0.188151	0.118805	10055	0.0161871	0.894193	14435	-0.457369	6.87655e-05	3388	-0.375326	0.00136678	4641	-0.00694861	0.954473	14742	0.50793	7.17504e-06	980	0.152561	0.207369	10448	-0.0778728	0.52167	11978	0.051928	0.669433	13173	-0.00734317	0.951891	14694	-0.192995	0.109438	9165	0.0704601	0.562172	12411	0.0587448	0.629052	13271	-0.139641	0.248932	7811	0.126101	0.298249	11179
212007_at	Black	0.164116	0.174594	10723	-0.00779	0.948968	14727	0.112461	0.353969	11600	-0.128687	0.288369	11246	-0.331351	0.0050789	5660	0.348848	0.00307939	5567	0.831917	0	42	0.0865347	0.476277	12299	-0.303591	0.0106218	4829	-0.257184	0.0316102	6600	0.280433	0.0187019	5943	-0.160389	0.184723	10153	-0.116278	0.337766	10889	0.044948	0.711772	13639	-0.227654	0.0580438	4385	-0.0529883	0.663087	13336
212492_s_at	Skyblue	-0.0571839	0.638209	13428	-0.0326625	0.788372	14056	0.146275	0.226931	10574	-0.359919	0.00221083	5286	-0.0473296	0.69722	13524	0.0523333	0.667004	13480	0.469969	4.04622e-05	1276	0.0965796	0.426407	12024	0.284606	0.0169441	5321	0.297464	0.0123898	5532	0.155584	0.198401	9793	-0.089664	0.460415	12208	0.34124	0.00384106	4415	0.170979	0.157011	10120	-0.114627	0.344714	8986	0.20725	0.0851597	8940
214659_x_at	Skyblue	0.0750073	0.537151	12940	0.030755	0.800468	14105	0.0805851	0.507226	12499	-0.217304	0.0707598	8851	-0.101131	0.404831	11982	0.191612	0.112052	9584	0.493557	1.41514e-05	1074	0.0642147	0.597409	12994	0.112742	0.352762	10702	0.053267	0.661422	13114	0.0663104	0.585476	12752	-0.107734	0.374689	11693	0.315277	0.00784957	5068	0.117182	0.333997	11626	-0.096545	0.426573	9866	0.0274986	0.821225	14111
232931_at	Skyblue	-0.187068	0.120982	10134	-0.28173	0.0181395	7903	0.117183	0.333993	11464	-0.440077	0.000137772	3697	-0.27177	0.0228539	7117	0.12665	0.296132	11405	0.483956	2.19063e-05	1147	0.266966	0.0254765	7174	0.0907603	0.454927	11514	0.161283	0.182254	9445	0.22526	0.0608065	7550	-0.310515	0.00889175	6030	0.430797	0.00019705	2541	0.292338	0.0140595	6799	-0.0879061	0.46929	10316	0.200862	0.0954516	9110
209376_x_at	Black	0.168336	0.163619	10623	0.0439371	0.71798	13758	0.0501247	0.68028	13429	-0.201548	0.0943031	9299	-0.340927	0.00387565	5440	0.283164	0.0175346	7134	0.743814	1.62093e-13	184	0.0068504	0.955116	14705	-0.295682	0.0129497	5036	-0.263877	0.027294	6417	0.151135	0.211698	9972	-0.113225	0.350687	11538	-0.183349	0.128687	8771	-0.0866421	0.475728	12494	-0.196012	0.103897	5508	-0.0981069	0.419094	11998
209119_x_at	Skyblue	-0.505364	8.11839e-06	3178	-0.41757	0.000322496	5042	0.104978	0.387098	11814	-0.52821	2.60713e-06	2303	-0.20942	0.0818697	8853	-0.156508	0.195717	10593	0.353119	0.00271358	2908	0.173073	0.151915	9832	0.265348	0.0264158	5887	0.446519	0.000106811	2479	0.199656	0.0975008	8366	-0.430002	0.00020309	3588	0.630994	4.76036e-09	347	0.556749	5.58578e-07	1249	-0.245258	0.0407172	3881	0.392618	0.00077434	4107
200835_s_at	Skyblue	0.22373	0.0626269	9251	0.2477	0.0386941	8659	-0.118876	0.327007	11423	-0.0143907	0.905878	14537	-0.091689	0.450306	12265	0.214886	0.0740309	9006	0.58341	1.15635e-07	594	-0.103523	0.393751	11839	-0.10659	0.379813	10911	-0.266242	0.025893	6334	-0.0770238	0.526233	12401	0.145787	0.228502	10600	-0.0899176	0.459142	11768	-0.158925	0.188816	10439	-0.0586373	0.629681	11749	-0.215242	0.0735408	8690
212208_at	Black	-0.194496	0.106654	9946	-0.39128	0.000810021	5552	0.194222	0.107157	9184	-0.419007	0.000305983	4082	-0.564671	3.54873e-07	1265	0.201815	0.0938577	9334	0.730267	7.29417e-13	204	0.340522	0.00392091	5267	-0.260418	0.0294581	6030	-0.025863	0.831698	14064	0.451956	8.58208e-05	1900	-0.491202	1.57715e-05	2604	0.210622	0.0800927	7932	0.33512	0.00457076	5679	-0.384635	0.00101045	1272	0.222952	0.0635696	8458
222540_s_at	Black	-0.0165543	0.891807	14532	-0.222983	0.0635313	9250	0.263758	0.0273664	7298	-0.338069	0.00420505	5787	-0.517573	4.46971e-06	1906	0.256135	0.0323359	7855	0.727865	9.43468e-13	208	0.205367	0.0880976	8873	-0.310672	0.00885545	4651	-0.05331	0.661166	13112	0.328665	0.00547076	4577	-0.287604	0.0157705	6598	0.0116534	0.923721	14534	0.233862	0.0513541	8389	-0.304611	0.01035	2512	0.206944	0.085632	8948
225827_at	Black	0.18056	0.134706	10302	0.0525271	0.665844	13557	-0.0236917	0.845646	14221	-0.153018	0.205995	10591	-0.148231	0.220711	10640	0.2951	0.0131372	6835	0.751834	6.35048e-14	168	0.0327577	0.787769	13951	-0.0865159	0.476373	11676	-0.211678	0.078556	7901	0.246962	0.0392965	6906	-0.0681074	0.57533	12820	0.0912517	0.452479	11704	0.0276426	0.820304	14127	-0.0966177	0.426224	9861	-0.158426	0.190225	10267
203424_s_at	Black	-0.112007	0.355927	12016	-0.403149	0.000539468	5343	0.278484	0.0195749	6931	-0.349692	0.00300377	5523	-0.519079	4.14595e-06	1881	0.292457	0.0140188	6912	0.707788	7.32303e-12	251	0.419135	0.000304546	3550	-0.298192	0.0121672	4971	-0.0405943	0.738637	13568	0.313835	0.0081533	4993	-0.406027	0.000487718	3995	0.134986	0.265216	10312	0.338513	0.00415229	5606	-0.236418	0.0487897	4135	0.240354	0.0450461	7952
213579_s_at	Skyblue	-0.145563	0.229227	11166	-0.249607	0.037172	8616	0.204375	0.0896784	8909	-0.384583	0.00101218	4803	-0.224674	0.0614987	8413	0.128869	0.287682	11339	0.379058	0.00121219	2451	0.296918	0.0125591	6411	0.0794745	0.513116	11926	0.213755	0.0756007	7848	-0.0869061	0.47438	12063	-0.280562	0.0186452	6779	0.28776	0.0157113	5762	0.16555	0.170805	10262	-0.0166618	0.891108	14010	0.253252	0.0344022	7598
204524_at	Skyblue	0.055374	0.648893	13495	0.218703	0.0689198	9340	-0.22136	0.0655331	8432	-0.148672	0.219327	10710	-0.00396698	0.973999	14830	0.0274957	0.821243	14159	0.536481	1.6925e-06	817	-0.243632	0.042113	7865	0.110394	0.362942	10777	-0.0887674	0.46493	11862	0.0446971	0.713311	13459	-0.00728625	0.952264	14699	0.125561	0.300338	10620	-0.0807995	0.506093	12667	-0.13674	0.258998	7943	-0.226723	0.059106	8349
202844_s_at	Skyblue	0.0845536	0.486469	12697	0.189734	0.115679	10018	-0.0965137	0.426724	12048	-0.0978915	0.420121	12106	0.0125087	0.918142	14572	0.077667	0.522774	12766	0.522052	3.56999e-06	894	-0.160432	0.184603	10212	0.0961584	0.428436	11312	-0.0609117	0.616432	12850	0.0114766	0.924876	14551	0.0954787	0.431723	12023	0.0533944	0.660662	13012	-0.0467681	0.700641	13593	0.0171072	0.888216	13992	-0.0804167	0.508117	12526
63825_at	Skyblue	0.0349664	0.773829	14076	0.00703116	0.953933	14747	-0.0615714	0.612612	13080	-0.176486	0.143879	9973	0.0394127	0.745985	13759	0.126986	0.294842	11393	0.518522	4.26303e-06	912	0.152582	0.207305	10447	0.187715	0.119678	8169	0.0499311	0.681448	13233	0.062068	0.609743	12872	-0.00893375	0.941487	14638	0.301858	0.0110982	5392	0.059634	0.62386	13247	0.142003	0.240938	7704	-0.0549255	0.651552	13285
221753_at	Skyblue	0.0849714	0.48431	12684	0.09323	0.442697	12502	-0.170669	0.157774	9879	-0.146512	0.226173	10766	-0.177447	0.141673	9823	0.119737	0.32349	11593	0.645075	1.66384e-09	409	-0.0388087	0.749748	13771	-0.0606089	0.618189	12647	-0.179872	0.136223	8855	0.0625235	0.607117	12855	0.150982	0.212167	10450	0.0249754	0.837394	14034	-0.0364321	0.764617	13900	0.0826197	0.496528	10579	-0.16305	0.177446	10132
203056_s_at	Skyblue	-0.0654206	0.590529	13198	-0.0486654	0.689105	13651	-0.0818319	0.500656	12467	-0.379872	0.00118065	4877	-0.282924	0.0176347	6835	0.017961	0.882675	14409	0.517067	4.58394e-06	920	0.0317434	0.794194	13979	-0.114783	0.344056	10623	-0.10147	0.40325	11441	-0.0249366	0.837642	14111	-0.291313	0.0144158	6501	0.0114623	0.924969	14541	0.0123403	0.91924	14589	-0.213351	0.0761695	4873	-0.0925104	0.446241	12175
235009_at	Black	0.0524131	0.666526	13591	-0.228051	0.0575957	9129	0.418068	0.000316678	3625	-0.308765	0.00930397	6530	-0.476221	3.08585e-05	2549	0.373812	0.00143441	4957	0.695981	2.25968e-11	287	0.288629	0.0153856	6614	-0.252295	0.0351123	6258	0.0172413	0.887345	14373	0.30086	0.0113809	5357	-0.224277	0.0619709	8284	0.0425551	0.726497	13392	0.264074	0.0271753	7548	-0.226623	0.059221	4432	0.334931	0.00459506	5445
222593_s_at	Black	-0.0129613	0.915191	14625	-0.247556	0.0388107	8664	0.324679	0.00610176	5694	-0.246911	0.0393383	8085	-0.287008	0.0159981	6744	0.342893	0.00366264	5711	0.721174	1.90492e-12	221	0.246876	0.0393672	7785	-0.104564	0.388985	10998	0.06839	0.573742	12581	0.403449	0.000533846	2803	-0.239862	0.0455004	7846	0.232285	0.0529905	7267	0.391221	0.000811632	4324	-0.176019	0.144958	6268	0.26885	0.0244195	7170
238884_at	Black	-0.0827548	0.495822	12743	-0.181973	0.131631	10230	0.171988	0.15454	9840	-0.345175	0.00342844	5631	-0.290773	0.0146066	6651	0.205594	0.0877398	9234	0.733789	4.97602e-13	195	0.1304	0.281945	11088	-0.00776956	0.949101	14665	0.0848687	0.48484	11996	0.443097	0.000122352	2072	-0.148196	0.220823	10535	0.27121	0.0231471	6183	0.301196	0.011285	6542	-0.168077	0.164276	6583	0.225237	0.0608332	8392
208835_s_at	Black	-0.213314	0.0762217	9501	-0.460083	6.14486e-05	4282	0.410333	0.000418695	3763	-0.491047	1.58841e-05	2836	-0.60106	3.76282e-08	923	0.233003	0.05224	8522	0.696284	2.19669e-11	286	0.362521	0.00204171	4764	-0.252647	0.0348499	6248	0.131926	0.276302	10400	0.436165	0.000160411	2192	-0.430259	0.00020112	3582	0.178248	0.139856	8979	0.458287	6.62054e-05	2878	-0.332313	0.00494462	1995	0.450001	9.28842e-05	2895
232940_s_at	Black	-0.0599746	0.621876	13350	-0.236975	0.0482449	8908	0.101218	0.404422	11910	-0.293822	0.0135573	6910	-0.451437	8.76472e-05	3015	0.25703	0.0317158	7829	0.751019	6.99441e-14	171	0.154149	0.202623	10390	-0.295721	0.0129371	5035	-0.1561	0.196898	9611	0.350757	0.00291081	3982	-0.256339	0.0321937	7417	0.0182669	0.880692	14294	0.179962	0.136025	9863	-0.215001	0.0738715	4817	0.0634942	0.601536	13035
214004_s_at	Black	-0.356535	0.00244954	6149	-0.378179	0.00124712	5817	0.0818667	0.500473	12466	-0.539529	1.43922e-06	2175	-0.343382	0.00361127	5378	-0.0409174	0.736632	13793	0.567217	3.05975e-07	664	0.274829	0.0213064	6968	0.0581405	0.63259	12750	0.240934	0.0445155	7064	0.4123	0.000390252	2620	-0.3717	0.00153382	4679	0.463208	5.39216e-05	1971	0.454177	7.83978e-05	2966	-0.166446	0.168468	6646	0.226128	0.0597929	8365
202379_s_at	Black	-0.194902	0.10591	9935	-0.376796	0.00130391	5858	0.268381	0.0246792	7175	-0.447933	0.000100941	3549	-0.636521	3.17111e-09	636	0.196613	0.102822	9462	0.778484	2.22045e-15	119	0.249561	0.0372084	7711	-0.328356	0.00551763	4233	-0.0103884	0.931981	14602	0.534103	1.91859e-06	916	-0.383786	0.00103905	4423	0.12658	0.296402	10582	0.426766	0.00022946	3526	-0.413485	0.000373968	992	0.329886	0.00528949	5556
204066_s_at	Skyblue	-0.211424	0.0789226	9556	-0.450413	9.13519e-05	4446	0.242065	0.0434949	7872	-0.511944	5.90229e-06	2511	-0.421101	0.00028331	3624	0.155425	0.198865	10625	0.505286	8.14866e-06	995	0.596095	5.19581e-08	1082	-0.0558983	0.645791	12841	0.14872	0.219175	9843	0.154648	0.201148	9826	-0.401027	0.000580786	4091	0.286093	0.016353	5811	0.247435	0.038909	8009	0.0289946	0.811673	13335	0.314594	0.00799217	5954
213729_at	Black	0.123109	0.309948	11749	-0.137832	0.255179	11378	0.279527	0.0191037	6899	-0.2874	0.0158479	7035	-0.455122	7.54256e-05	2932	0.373124	0.00146617	4971	0.819844	0	59	0.178752	0.138722	9677	-0.248263	0.0382393	6358	-0.0989235	0.415214	11515	0.431741	0.000190098	2268	-0.187879	0.119349	9337	-0.0146476	0.904206	14431	0.169208	0.161417	10170	-0.153325	0.205078	7215	0.187154	0.120807	9503
229467_at	Black	-0.256919	0.0317921	8429	-0.371244	0.00155608	5979	0.235852	0.0493481	8052	-0.488525	1.78223e-05	2871	-0.409208	0.000435818	3866	0.150512	0.213611	10756	0.66996	2.25931e-10	334	0.236534	0.0486753	8047	-0.0319727	0.792741	13763	0.184386	0.126502	8718	0.561215	4.3317e-07	696	-0.375109	0.00137632	4598	0.443746	0.000119253	2307	0.51285	5.64584e-06	1898	-0.326798	0.00575883	2086	0.328825	0.00544667	5584
222667_s_at	Black	0.0704866	0.562025	13054	-0.162301	0.179474	10733	0.279407	0.0191574	6906	-0.393424	0.000753506	4619	-0.518382	4.29294e-06	1895	0.352697	0.00274791	5470	0.778918	1.9984e-15	118	0.0650276	0.592767	12964	-0.300312	0.0115386	4907	-0.10526	0.385818	11314	0.401633	0.000568707	2839	-0.269097	0.0242833	7077	-0.0151568	0.900892	14409	0.220867	0.066152	8757	-0.344893	0.00345667	1791	0.132619	0.273764	10996
212420_at	Black	0.115912	0.339298	11928	-0.097552	0.421743	12384	0.0724264	0.551285	12744	-0.187066	0.120985	9676	-0.304136	0.0104759	6301	0.290652	0.0146494	6954	0.728149	9.15268e-13	207	0.196692	0.102679	9144	-0.212769	0.0769919	7437	-0.179597	0.136834	8871	0.154981	0.200169	9815	-0.11937	0.324984	11370	-0.0569797	0.63941	12890	0.0461423	0.704461	13611	0.0352336	0.772147	13008	-0.0298179	0.806428	14049
224631_at	Black	0.225812	0.0601599	9198	0.109051	0.368844	12121	-0.00811428	0.946846	14704	-0.0824229	0.497557	12547	-0.247079	0.0391999	7787	0.325962	0.00589192	6110	0.815625	0	70	-0.0596703	0.623649	13138	-0.238722	0.0465683	6643	-0.298888	0.0119577	5480	0.259297	0.0301898	6543	0.0821131	0.49918	12441	-0.112218	0.355016	11009	-0.0377969	0.756068	13858	-0.0907385	0.455036	10195	-0.150274	0.214343	10505
202082_s_at	Orange	-0.0267082	0.826282	14284	0.0490359	0.68686	13641	-0.185114	0.124985	9438	-0.118081	0.330275	11547	-0.101212	0.40445	11977	0.051719	0.670687	13497	0.644969	1.67745e-09	411	-0.0697417	0.566175	12815	0.00221193	0.985501	14851	-0.129668	0.284676	10469	0.262913	0.0278832	6448	-0.101817	0.401634	11852	0.193315	0.10884	8459	0.152692	0.206975	10620	-0.18061	0.134598	6092	-0.135074	0.264901	10930
200745_s_at	Skyblue	0.124484	0.304537	11706	0.173209	0.151589	10448	-0.109033	0.368923	11686	-0.0550621	0.650742	13371	0.112579	0.353459	11649	0.111587	0.357747	11801	0.450831	8.98221e-05	1450	0.0271501	0.823454	14124	0.158652	0.189587	9102	-0.0453108	0.709548	13419	-0.111676	0.357358	11260	0.140761	0.24512	10744	0.150312	0.214225	9838	-0.0996115	0.411961	12127	0.127458	0.293038	8351	-0.0843393	0.487578	12406
201465_s_at	Orange	-0.14487	0.231475	11183	-0.111894	0.356416	12052	-0.132042	0.275876	10983	-0.269449	0.0240908	7500	-0.174203	0.149218	9914	-0.0185159	0.879078	14393	0.494956	1.3264e-05	1066	0.160313	0.184933	10216	0.0187642	0.877468	14269	-0.0115484	0.924406	14556	0.0526421	0.665156	13189	-0.109596	0.366441	11636	0.169635	0.160345	9244	0.105914	0.382857	11943	-0.00434871	0.971499	14710	0.00488172	0.968007	14795
227891_s_at	Black	-0.026049	0.830505	14303	-0.290057	0.0148629	7715	0.314321	0.00804969	5956	-0.27431	0.0215626	7369	-0.390718	0.000825473	4312	0.360821	0.00215086	5269	0.81967	0	60	0.257969	0.0310758	7443	-0.14573	0.228685	9542	0.0339478	0.780249	13811	0.583469	1.1521e-07	564	-0.175099	0.147105	9711	0.265881	0.0261028	6343	0.451334	8.80123e-05	3014	-0.147341	0.223528	7474	0.320482	0.00683432	5796
236524_at	Black	-0.0483325	0.691124	13701	-0.291538	0.0143368	7690	0.32994	0.00528157	5573	-0.365579	0.00185783	5170	-0.412464	0.000387958	3795	0.347486	0.00320494	5593	0.805266	0	78	0.227505	0.0582133	8300	-0.197499	0.10125	7858	-0.00340965	0.977651	14832	0.527939	2.64375e-06	962	-0.289575	0.0150374	6546	0.132166	0.27542	10414	0.384486	0.00101541	4473	-0.304517	0.0103748	2515	0.296471	0.0126993	6447
214682_at	Skyblue	-0.555508	5.99065e-07	2351	-0.464813	5.03948e-05	4201	0.0125056	0.918162	14555	-0.585792	9.97627e-08	1604	-0.327017	0.00572437	5759	-0.216842	0.0713755	8959	0.304379	0.0104111	3946	0.373771	0.00143631	4508	0.168273	0.163778	8774	0.354858	0.00257613	4183	0.150344	0.214129	10000	-0.470846	3.89657e-05	2931	0.513812	5.38516e-06	1273	0.349483	0.00302238	5322	-0.1491	0.217988	7397	0.342334	0.00372218	5248
210943_s_at	Black	0.0395001	0.74544	13958	-0.191428	0.112403	9995	0.148147	0.220976	10512	-0.223336	0.0631031	8681	-0.413092	0.000379295	3779	0.350934	0.00289561	5515	0.864203	0	15	0.0910293	0.453586	12181	-0.320449	0.00684053	4413	-0.21047	0.0803156	7935	0.388234	0.000896924	3094	-0.154944	0.200277	10307	-0.00227646	0.985078	14870	0.227953	0.0577069	8538	-0.175831	0.145396	6276	0.0263363	0.828664	14140
224770_s_at	Skyblue	-0.0165943	0.891547	14531	0.0272337	0.822919	14209	-0.109383	0.36738	11678	-0.14134	0.243164	10904	-0.0461848	0.704202	13556	0.0609671	0.616111	13214	0.437623	0.000151602	1584	0.122164	0.313708	11306	0.0985196	0.417131	11220	-0.00133307	0.991261	14897	-0.156585	0.195495	9766	0.125736	0.299659	11185	0.10276	0.397264	11306	-0.0526093	0.665352	13426	0.227245	0.0585092	4402	-0.0464864	0.70236	13538
214464_at	Black	0.024239	0.842125	14350	-0.176704	0.143375	10357	0.217587	0.0703842	8533	-0.215462	0.0732405	8897	-0.489051	1.74011e-05	2330	0.33366	0.00476191	5926	0.792934	2.22045e-16	97	0.152129	0.208674	10460	-0.358599	0.00230137	3561	-0.169086	0.161723	9182	0.441082	0.000132455	2109	-0.230254	0.0551602	8125	0.0126279	0.917364	14501	0.309518	0.00912463	6295	-0.380972	0.00113917	1322	0.120181	0.321684	11353
238595_at	Black	-0.00437723	0.971312	14845	-0.260711	0.0292693	8375	0.340865	0.00388264	5312	-0.386348	0.000954877	4769	-0.514985	5.08239e-06	1936	0.362833	0.0020222	5218	0.794633	2.22045e-16	96	0.240715	0.0447151	7930	-0.243746	0.0420131	6476	-0.0145291	0.904977	14456	0.542446	1.23056e-06	842	-0.309673	0.00908812	6056	0.124783	0.303366	10642	0.323492	0.00630157	5953	-0.270945	0.0232875	3220	0.298104	0.0121941	6402
238688_at	Black	-0.277043	0.0202426	7980	-0.394876	0.0007173	5487	0.081888	0.500361	12464	-0.434729	0.000169541	3795	-0.568458	2.84499e-07	1222	0.0674721	0.578908	13036	0.653135	8.89252e-10	390	0.302768	0.0108458	6253	-0.308269	0.00942372	4711	-0.07427	0.54117	12381	0.315922	0.00771706	4933	-0.476418	3.05929e-05	2836	0.0864875	0.476519	11891	0.300747	0.0114134	6551	-0.347284	0.00322391	1758	0.181829	0.131942	9622
209761_s_at	Skyblue	-0.198649	0.0992369	9845	-0.278629	0.0195086	7974	0.142497	0.239288	10693	-0.328521	0.00549258	6014	-0.17087	0.157277	10019	0.0640909	0.598117	13136	0.489757	1.68498e-05	1100	0.25199	0.0353413	7622	0.119284	0.325339	10439	0.217868	0.0700125	7739	0.257439	0.0314354	6599	-0.217611	0.0703522	8465	0.357627	0.00237013	4061	0.373082	0.0014681	4753	0.0655653	0.589706	11420	0.335406	0.00453405	5429
219878_s_at	Skyblue	0.133907	0.269091	11471	0.265537	0.0263044	8263	-0.191815	0.111664	9247	-0.0485779	0.689636	13555	0.106822	0.378771	11818	0.0337647	0.781405	13976	0.478553	2.78533e-05	1195	-0.203259	0.0914811	8936	0.10882	0.369863	10824	-0.104932	0.387311	11323	-0.120919	0.3187	10975	0.0403492	0.74016	13643	0.0169001	0.889561	14356	-0.155384	0.198985	10546	-0.130066	0.283188	8230	-0.238939	0.046364	7985
213748_at	Skyblue	-0.054974	0.651264	13510	0.0633461	0.602386	13282	-0.0553479	0.649048	13280	-0.284077	0.0171588	7118	-0.174876	0.147629	9899	-0.0313542	0.796663	14047	0.451025	8.91215e-05	1448	-0.0761747	0.530817	12625	0.121936	0.314617	10327	0.0936926	0.440426	11684	0.122666	0.311709	10918	0.00681198	0.955368	14720	0.215595	0.0730584	7790	0.0627726	0.605682	13165	-0.182866	0.129714	6015	0.0978293	0.420418	12008
222463_s_at	Skyblue	0.0966137	0.426243	12396	0.0302878	0.803438	14117	-0.0080064	0.947552	14707	-0.218031	0.0697988	8825	-0.139635	0.248953	10897	0.163975	0.174969	10366	0.579411	1.47764e-07	608	0.0732719	0.546635	12701	0.042692	0.725652	13343	-0.0272417	0.822868	14020	0.0951263	0.433432	11805	0.0439582	0.71785	13531	0.073762	0.543948	12303	-0.0439124	0.718132	13680	0.0532886	0.661294	12040	-0.0260988	0.830186	14147
229353_s_at	Black	0.0579656	0.633616	13404	-0.241287	0.0441949	8812	0.305916	0.0100109	6198	-0.279702	0.0190253	7230	-0.530526	2.31274e-06	1722	0.437563	0.000151956	3621	0.815846	0	68	0.248958	0.0376843	7733	-0.371857	0.00152622	3305	-0.146093	0.227518	9940	0.44622	0.000108096	2018	-0.157452	0.193	10236	0.021668	0.858688	14162	0.307734	0.0095545	6341	-0.220192	0.067005	4639	0.199876	0.0971242	9138
209579_s_at	Black	0.101456	0.403315	12270	-0.231515	0.053805	9041	0.425783	0.000238078	3484	-0.20119	0.0949014	9309	-0.417591	0.000322248	3691	0.438847	0.000144551	3592	0.827433	0	48	0.312569	0.00842832	5969	-0.218369	0.0693554	7253	0.0308251	0.800022	13915	0.519284	4.10354e-06	1053	-0.142278	0.24002	10699	0.149385	0.217098	9862	0.350653	0.00291979	5289	-0.151841	0.209548	7271	0.332623	0.00490206	5495
217717_s_at	Skyblue	0.232927	0.0523193	9022	0.206205	0.0867803	9629	0.00734885	0.951854	14724	-0.0967703	0.42549	12144	-0.103379	0.394413	11922	0.200993	0.0952319	9356	0.547283	9.45945e-07	761	-0.133665	0.269965	10988	-0.00742827	0.951334	14676	-0.0986056	0.416722	11524	0.025006	0.837197	14108	0.277207	0.0201655	6878	0.00236136	0.984521	14867	-0.0380109	0.75473	13850	0.0363339	0.765233	12943	-0.00650228	0.957395	14754
209534_x_at	Black	-0.409632	0.000429297	5025	-0.5545	6.33961e-07	2667	0.179711	0.136581	9597	-0.593112	6.29067e-08	1519	-0.571866	2.3263e-07	1185	0.0548178	0.652192	13403	0.591669	6.89532e-08	567	0.468829	4.24865e-05	2698	-0.176253	0.144417	8519	0.129938	0.283668	10460	0.505219	8.17496e-06	1211	-0.542992	1.1948e-06	1936	0.354705	0.00258801	4130	0.499655	1.06483e-05	2124	-0.289239	0.0151604	2787	0.336818	0.00435689	5387
223028_s_at	Skyblue	0.104499	0.389284	12195	-0.137429	0.256584	11391	0.118469	0.328677	11435	-0.248423	0.0381109	8053	-0.3549	0.0025729	5131	0.313474	0.00823079	6397	0.674966	1.47726e-10	324	0.375336	0.00136636	4477	-0.240248	0.0451437	6596	-0.18105	0.133633	8818	0.145133	0.230618	10157	-0.207566	0.0846748	8761	-0.0588464	0.628458	12814	-0.0418792	0.730674	13734	-0.0185127	0.879098	13903	0.0109592	0.928253	14617
226843_s_at	Black	0.0660716	0.58683	13187	-0.231838	0.0534617	9033	0.26589	0.0260976	7248	-0.291516	0.0143445	6960	-0.46386	5.24611e-05	2754	0.371702	0.00153369	5010	0.824152	0	56	0.256746	0.0319112	7472	-0.312505	0.00844241	4596	-0.114987	0.343193	10971	0.471669	3.76068e-05	1598	-0.285398	0.0166269	6652	0.00207512	0.986397	14875	0.230187	0.0552331	8477	-0.25815	0.030954	3528	0.126091	0.298285	11180
236254_at	Black	-0.099367	0.413116	12322	-0.407011	0.000471095	5273	0.192375	0.110605	9232	-0.399028	0.00062231	4521	-0.674366	1.55518e-10	383	0.341605	0.00380103	5741	0.863639	0	16	0.287878	0.0156665	6630	-0.499893	1.05296e-05	1365	-0.245299	0.0406829	6942	0.514368	5.23955e-06	1112	-0.382004	0.0011015	4459	-0.0314046	0.796343	13791	0.314109	0.0080947	6165	-0.284075	0.0171597	2891	0.117694	0.331874	11416
229036_at	Black	-0.140087	0.24741	11312	-0.181022	0.133695	10257	-0.0089098	0.941644	14674	-0.216713	0.0715483	8869	-0.373635	0.00144251	4673	0.0967397	0.425637	12215	0.644984	1.67555e-09	410	0.0738549	0.54344	12687	-0.234027	0.0511853	6781	-0.142306	0.239928	10084	0.20491	0.0888233	8187	-0.265279	0.026456	7180	0.0635611	0.601152	12647	0.198891	0.0988175	9343	-0.329317	0.00537336	2045	0.0284938	0.814867	14086
201702_s_at	Skyblue	0.0641602	0.59772	13233	0.00991524	0.935072	14666	-0.0547947	0.652329	13301	-0.210038	0.0809527	9035	-0.203613	0.0909063	9000	0.152485	0.207599	10694	0.577174	1.69248e-07	615	-0.0698853	0.565374	12808	-0.124733	0.303563	10239	-0.126902	0.295165	10561	0.0507222	0.676678	13253	-0.0818611	0.500503	12456	0.0343685	0.777596	13676	0.058973	0.627718	13262	-0.140937	0.244525	7751	-0.162512	0.1789	10148
235984_at	Black	-0.199361	0.0980065	9828	-0.461754	5.731e-05	4252	0.302681	0.0108698	6267	-0.56444	3.59663e-07	1839	-0.498185	1.14093e-05	2195	0.238971	0.0463338	8349	0.64344	1.88509e-09	415	0.463871	5.24376e-05	2781	-0.141956	0.241097	9662	0.135447	0.263574	10298	0.451051	8.90261e-05	1912	-0.402769	0.000546662	4061	0.321034	0.00673381	4917	0.42345	0.00025971	3595	-0.120335	0.321061	8695	0.323231	0.00634635	5727
212758_s_at	Black	0.0491424	0.686215	13679	-0.184128	0.127044	10165	0.125704	0.299785	11200	-0.208774	0.0828383	9077	-0.522166	3.54948e-06	1846	0.308056	0.00947571	6551	0.768271	8.21565e-15	136	0.228461	0.057136	8284	-0.428149	0.000217831	2276	-0.275807	0.0208307	6089	0.318311	0.00724299	4869	-0.244544	0.0413254	7729	-0.102223	0.399751	11323	0.152118	0.208707	10638	-0.293171	0.0137757	2719	0.0349982	0.773629	13909
227039_at	Black	-0.29706	0.0125151	7479	-0.417384	0.000324686	5050	-0.0246115	0.839731	14192	-0.438978	0.000143818	3715	-0.544714	1.08833e-06	1538	0.0269024	0.825039	14177	0.66643	3.03385e-10	340	0.385471	0.00098299	4256	-0.250297	0.0366338	6305	-0.0740477	0.542386	12390	0.354665	0.00259111	3898	-0.403547	0.000532019	4043	0.16787	0.164805	9303	0.279895	0.0189396	7117	-0.163255	0.176895	6790	0.0965323	0.426635	12054
206567_s_at	Black	0.00845082	0.944645	14735	-0.21072	0.0799484	9518	0.243417	0.0423005	7830	-0.308478	0.00937308	6537	-0.366203	0.00182221	4866	0.295135	0.013126	6834	0.710441	5.64149e-12	248	0.223868	0.062461	8391	-0.185519	0.124147	8236	-0.00949223	0.937836	14633	0.477159	2.9615e-05	1536	-0.32247	0.00647815	5721	0.150593	0.21336	9831	0.255532	0.0327592	7788	-0.271648	0.0229176	3202	0.144456	0.232826	10682
222152_at	Skyblue	-0.458117	6.66741e-05	4078	-0.372306	0.00150466	5951	0.0447502	0.712985	13600	-0.581684	1.28597e-07	1654	-0.32096	0.00674717	5887	-0.179931	0.136093	9907	0.313718	0.00817842	3723	0.33045	0.0052074	5518	0.15094	0.212297	9357	0.34832	0.00312755	4317	0.197881	0.100577	8440	-0.338276	0.00418036	5387	0.392096	0.000788072	3310	0.260432	0.0294492	7660	-0.134458	0.267107	8034	0.375704	0.00135035	4450
241702_at	Black	0.0694244	0.567947	13081	-0.182241	0.131055	10221	0.141388	0.243002	10721	-0.168817	0.162401	10193	-0.411717	0.000398491	3812	0.380232	0.00116692	4800	0.805098	0	79	0.14202	0.240882	10757	-0.344241	0.00352266	3895	-0.263186	0.0277156	6433	0.345801	0.0033666	4117	-0.23161	0.0537036	8084	0.0118607	0.922368	14529	0.181947	0.131688	9810	-0.259884	0.0298045	3485	-0.0243458	0.841439	14208
224569_s_at	Greenyellow	-0.205604	0.0877243	9694	-0.557147	5.46146e-07	2617	0.443675	0.000119589	3169	-0.506075	7.84591e-06	2582	-0.589061	8.13084e-08	1022	0.343259	0.0036241	5701	0.662335	4.24971e-10	352	0.541606	1.28755e-06	1645	-0.213725	0.0756436	7412	0.15021	0.21454	9785	0.555362	6.03988e-07	736	-0.377238	0.00128549	4553	0.37519	0.00137273	3695	0.62228	8.88856e-09	583	-0.164516	0.173528	6738	0.474224	3.36664e-05	2499
208003_s_at	Black	0.140823	0.24491	11290	-0.125611	0.300145	11697	0.138091	0.254278	10813	-0.147767	0.222178	10734	-0.4813	2.46645e-05	2453	0.427023	0.000227255	3812	0.889825	0	5	0.0939597	0.439119	12102	-0.43589	0.000162125	2161	-0.336106	0.00444541	4606	0.43105	0.00019517	2282	-0.154777	0.200769	10317	-0.0217806	0.857962	14157	0.226451	0.0594191	8578	-0.278871	0.0193989	3011	-0.070783	0.560377	12809
224517_at	Skyblue	-0.394843	0.000718107	5329	-0.401931	0.000562836	5362	0.0865999	0.475944	12327	-0.619923	1.04892e-08	1269	-0.43045	0.000199665	3412	-0.0753723	0.535167	12832	0.396952	0.000668274	2162	0.318097	0.00728432	5846	-0.0168275	0.890032	14333	0.210616	0.080101	7930	0.125509	0.300538	10816	-0.377834	0.00126105	4538	0.277279	0.0201321	6035	0.235017	0.0501817	8354	-0.0787732	0.516852	10777	0.256892	0.0318104	7492
212027_at	Black	-0.160805	0.183571	10813	-0.436627	0.000157568	4679	0.396508	0.000678485	4038	-0.442628	0.000124642	3637	-0.574829	1.94924e-07	1155	0.297714	0.0123131	6773	0.658577	5.76366e-10	365	0.318188	0.0072666	5842	-0.251974	0.0353531	6268	0.0969082	0.424827	11574	0.432589	0.000184041	2254	-0.280899	0.0184981	6770	0.152521	0.207491	9782	0.405006	0.000505534	4013	-0.198997	0.0986344	5398	0.437466	0.000152525	3135
225507_at	Black	-0.0703513	0.562778	13058	-0.265312	0.0264369	8266	0.209919	0.0811285	8750	-0.3444	0.00350641	5646	-0.620618	9.99099e-09	757	0.238086	0.0471732	8376	0.755046	4.32987e-14	157	0.214785	0.0741695	8626	-0.412875	0.000382268	2554	-0.146191	0.227202	9934	0.376829	0.00130251	3355	-0.385879	0.000969805	4379	-0.0618606	0.61094	12709	0.220401	0.0667401	8764	-0.441515	0.000130222	776	0.174284	0.149026	9828
206858_s_at	Skyblue	-0.251884	0.0354213	8556	-0.428354	0.000216155	4820	0.406239	0.000484085	3841	-0.567421	3.02331e-07	1808	-0.30599	0.00999185	6254	0.140012	0.247666	11022	0.443282	0.000121465	1525	0.401697	0.000567435	3921	0.134447	0.267147	9910	0.434198	0.000173036	2670	0.317477	0.00740552	4902	-0.382473	0.00108474	4449	0.414412	0.000361673	2855	0.423857	0.00025581	3585	-0.164282	0.174152	6744	0.484329	2.1543e-05	2317
212684_at	Black	0.200762	0.0956209	9803	-0.00755971	0.950474	14734	0.395294	0.00070717	4065	-0.198246	0.0999374	9374	-0.168415	0.163418	10098	0.375639	0.00135318	4913	0.62345	8.18285e-09	467	0.0838507	0.490112	12382	-0.0336668	0.782023	13704	0.0805914	0.507193	12162	0.276387	0.020553	6069	-0.163408	0.176485	10047	0.125789	0.299452	10613	0.167919	0.16468	10204	-0.33366	0.00476198	1975	0.236157	0.0490465	8088
239393_at	Black	0.0861115	0.478445	12651	-0.152038	0.208952	10993	0.203152	0.0916555	8930	-0.243194	0.0424954	8173	-0.41604	0.000340962	3720	0.423928	0.000255138	3877	0.865459	0	12	0.0811996	0.503982	12468	-0.303534	0.0106372	4834	-0.217433	0.0705875	7760	0.556664	5.61239e-07	729	-0.136499	0.259847	10880	0.0631931	0.603265	12662	0.263219	0.027695	7563	-0.281382	0.0182888	2954	0.0863655	0.477143	12348
213298_at	Skyblue	-0.148122	0.221055	11105	0.133966	0.268879	11481	-0.163214	0.177007	10077	-0.159487	0.187238	10423	0.241756	0.0437713	7944	-0.223672	0.0626972	8774	0.24192	0.0436241	5689	-0.112708	0.352906	11577	0.43807	0.00014899	2125	0.255453	0.0328151	6652	-0.338384	0.00416757	4296	-0.00234854	0.984605	14873	0.155423	0.198872	9686	-0.129303	0.286048	11282	-0.0226547	0.852324	13689	0.0295543	0.808106	14058
220072_at	Black	-0.0977742	0.420681	12367	-0.327308	0.00567878	6895	0.35543	0.00253233	4975	-0.305261	0.0101799	6610	-0.464316	5.14641e-05	2748	0.266737	0.0256081	7551	0.696378	2.17766e-11	285	0.348271	0.00313205	5090	-0.22808	0.057563	6962	0.0814406	0.502713	12128	0.480079	2.60376e-05	1491	-0.350058	0.0029715	5128	0.164025	0.174835	9428	0.378273	0.00124332	4632	-0.336635	0.00437953	1932	0.340213	0.0039558	5308
229949_at	Skyblue	-0.435689	0.000163383	4511	-0.399105	0.000620647	5417	0.232298	0.0529768	8153	-0.591093	7.15217e-08	1536	-0.199009	0.0986133	9129	-0.102583	0.398085	12050	0.310729	0.00884243	3793	0.323685	0.00626864	5709	0.242177	0.043395	6533	0.487907	1.83302e-05	1877	0.174006	0.149687	9186	-0.46157	5.77546e-05	3050	0.509663	6.59682e-06	1333	0.404946	0.000506602	4016	-0.17453	0.148444	6331	0.419348	0.000302181	3512
201353_s_at	Skyblue	-0.205682	0.0876004	9692	-0.0522773	0.66734	13566	-0.085438	0.481905	12367	-0.315028	0.00790129	6356	-0.0747088	0.538776	12726	-0.12567	0.299914	11436	0.418948	0.000306644	1847	0.0197922	0.870812	14340	0.290508	0.0147008	5160	0.253673	0.0340938	6689	0.23199	0.0533012	7345	-0.14842	0.220119	10529	0.485962	2.0016e-05	1644	0.206661	0.0860706	9146	-0.146682	0.225628	7499	0.123208	0.30956	11254
230884_s_at	Skyblue	-0.131902	0.276388	11526	0.0255793	0.833517	14256	-0.0231849	0.848908	14239	-0.205453	0.0879623	9182	0.167875	0.164793	10115	-0.100631	0.407168	12107	0.340558	0.00391695	3160	-0.0697697	0.566019	12814	0.415385	0.000349162	2505	0.343413	0.00360809	4425	0.0421502	0.728999	13546	0.012815	0.916144	14514	0.342253	0.00373081	4394	0.124145	0.305864	11440	-0.0110739	0.927504	14338	0.206967	0.0855962	8947
207711_at	Skyblue	-0.505983	7.88075e-06	3168	-0.580547	1.3787e-07	2259	0.171049	0.156837	9868	-0.614231	1.55598e-08	1321	-0.354272	0.00262176	5155	-0.050163	0.680048	13534	0.341404	0.00382302	3139	0.511786	5.9482e-06	2023	0.132641	0.273685	9970	0.386109	0.000962475	3541	0.199955	0.0969897	8354	-0.399748	0.00060704	4121	0.522921	3.41643e-06	1177	0.448211	9.9822e-05	3063	-0.00262516	0.982792	14808	0.452417	8.42285e-05	2848
212926_at	Black	0.216096	0.0723786	9448	-0.163618	0.175921	10697	0.382263	0.0010922	4359	-0.204535	0.0894213	9212	-0.442618	0.000124689	3171	0.50431	8.53832e-06	2383	0.832562	0	40	0.276059	0.0207096	6934	-0.356334	0.00246438	3606	-0.167242	0.166414	9245	0.379736	0.00118586	3280	-0.205134	0.0884678	8830	-0.0774954	0.523696	12190	0.186311	0.122521	9699	-0.201764	0.0939421	5287	0.156489	0.195772	10317
200702_s_at	Black	-0.0140424	0.908146	14601	-0.0294516	0.80876	14147	-0.193398	0.108684	9211	-0.19985	0.0971678	9335	-0.321735	0.00660802	5877	0.101093	0.405009	12093	0.658459	5.81845e-10	366	-0.0146005	0.904512	14477	-0.246725	0.0394917	6399	-0.293745	0.013583	5621	0.0834746	0.492068	12177	-0.116355	0.337442	11460	-0.12728	0.293716	10551	-0.0819398	0.50009	12633	-0.194784	0.106125	5558	-0.201662	0.0941127	9088
201861_s_at	Skyblue	-0.331735	0.00502487	6695	-0.454536	7.72569e-05	4365	0.149575	0.216509	10474	-0.468544	4.30088e-05	3196	-0.481073	2.4914e-05	2460	0.0203069	0.867482	14351	0.519051	4.1517e-06	911	0.359294	0.00225331	4841	-0.121674	0.315668	10339	0.152208	0.208436	9727	0.278126	0.0197391	6009	-0.350757	0.00291078	5114	0.205237	0.0883031	8081	0.32632	0.00583468	5894	-0.0632434	0.602976	11521	0.32209	0.00654497	5757
206929_s_at	Skyblue	-0.235645	0.0495534	8959	0.065839	0.58815	13205	-0.224333	0.0619047	8354	-0.240682	0.0447453	8234	0.140939	0.244518	10851	-0.292086	0.0141462	6921	0.232302	0.0529724	5976	-0.119062	0.326245	11408	0.350716	0.00291435	3735	0.211072	0.0794349	7921	-0.344975	0.00344846	4136	-0.0840105	0.489283	12387	0.139732	0.248621	10167	-0.083414	0.492383	12583	-0.0870089	0.473855	10367	-0.00525311	0.965574	14783
233893_s_at	Skyblue	-0.310849	0.00881482	7156	-0.344458	0.00350057	6550	0.258465	0.0307422	7446	-0.374238	0.00141509	4994	-0.229876	0.0555725	8263	0.0326007	0.788763	14017	0.439961	0.000138399	1561	0.269644	0.0239851	7109	0.205064	0.0885788	7640	0.413755	0.000370345	3023	0.349558	0.00301569	4021	-0.209614	0.0815816	8693	0.54709	9.55987e-07	924	0.507581	7.29676e-06	1987	-0.117372	0.333207	8846	0.513305	5.52116e-06	1869
201927_s_at	Black	0.236309	0.0488968	8937	0.0477464	0.694684	13676	0.0962818	0.427841	12059	-0.130897	0.280099	11183	-0.186485	0.122166	9562	0.342869	0.00366519	5713	0.703703	1.08815e-11	260	-0.049554	0.683726	13447	-0.11673	0.335875	10539	-0.159688	0.186674	9490	0.260407	0.029465	6514	-0.0375017	0.757915	13723	0.095482	0.431707	11551	0.137596	0.256001	11051	-0.115632	0.340472	8949	-0.0562322	0.643818	13251
230180_at	Black	0.138247	0.253736	11366	-0.187316	0.120482	10077	0.245321	0.0406638	7776	-0.215647	0.072988	8893	-0.566446	3.20066e-07	1244	0.486954	1.91388e-05	2681	0.912311	0	3	0.134324	0.267588	10959	-0.492606	1.47861e-05	1454	-0.317865	0.00732935	4994	0.543748	1.14691e-06	833	-0.214221	0.0749512	8569	-0.0377519	0.756349	13556	0.289	0.0152482	6887	-0.338856	0.00411202	1898	0.0264265	0.828086	14138
224736_at	Black	0.163465	0.176333	10742	-0.229849	0.0556023	9080	0.529618	2.42422e-06	1800	-0.258954	0.0304165	7765	-0.484691	2.11956e-05	2398	0.52024	3.91138e-06	2155	0.791208	4.44089e-16	104	0.301738	0.011132	6281	-0.273456	0.0219895	5631	0.0297257	0.807015	13949	0.446553	0.000106666	2011	-0.0769048	0.526875	12590	0.0373913	0.758605	13569	0.299466	0.011786	6592	-0.127618	0.292427	8344	0.390859	0.000821578	4145
208859_s_at	Black	0.242789	0.0428516	8778	-0.125733	0.299671	11691	0.439002	0.000143679	3246	-0.18673	0.121667	9687	-0.498673	1.11514e-05	2186	0.543407	1.16831e-06	1814	0.816551	0	64	0.192278	0.110786	9273	-0.405945	0.000489126	2663	-0.164351	0.173968	9338	0.389273	0.000866396	3074	-0.0988738	0.41545	11929	-0.114448	0.345475	10945	0.219578	0.0677896	8795	-0.218732	0.0688825	4692	0.206037	0.0870431	8963
240314_at	Black	-0.0206029	0.865568	14434	-0.273257	0.0220901	8095	0.323867	0.0062378	5717	-0.32226	0.00651503	6155	-0.3873	0.000925222	4397	0.353382	0.00269238	5452	0.738817	2.85327e-13	191	0.22207	0.0646513	8444	-0.149102	0.217979	9423	0.0302434	0.80372	13934	0.544212	1.1184e-06	826	-0.247	0.0392654	7669	0.289561	0.0150424	5717	0.466275	4.73712e-05	2715	-0.27899	0.0193449	3007	0.284404	0.0170256	6762
236620_at	Black	0.16344	0.176399	10744	-0.184446	0.126377	10156	0.293314	0.0137273	6519	-0.221142	0.0658062	8730	-0.531871	2.1564e-06	1704	0.477038	2.97723e-05	2857	0.817756	0	63	0.174468	0.148592	9794	-0.450762	9.00732e-05	1957	-0.25423	0.0336894	6681	0.411183	0.000406174	2647	-0.208752	0.0828728	8726	-0.0681312	0.575197	12483	0.191813	0.11167	9548	-0.275496	0.0209807	3087	0.0922337	0.447608	12191
223380_s_at	Black	0.157384	0.193194	10886	0.0677152	0.577538	13145	0.0936414	0.440677	12118	-0.190706	0.11379	9566	-0.265865	0.0261122	7256	0.285204	0.0167041	7075	0.653098	8.91904e-10	391	0.000684132	0.995515	14922	-0.0825898	0.496684	11818	-0.103997	0.391577	11356	0.269799	0.0239008	6246	0.0360883	0.766775	13764	0.0944138	0.4369	11591	0.0942503	0.437698	12283	-0.201162	0.094948	5314	0.0176971	0.884387	14398
222544_s_at	Black	0.0388912	0.749235	13975	0.0020952	0.986266	14888	0.0197553	0.87105	14338	-0.266852	0.0255421	7573	-0.224604	0.061582	8415	0.138573	0.252606	11060	0.681353	8.48674e-11	309	-0.0459116	0.705871	13541	-0.115623	0.34051	10587	-0.117062	0.334495	10903	0.264775	0.0267551	6393	-0.287845	0.015679	6591	0.029358	0.809357	13867	0.0775748	0.523269	12746	-0.310323	0.00893618	2402	-0.0868037	0.474902	12340
220739_s_at	Skyblue	-0.313797	0.0081614	7089	-0.236662	0.0485503	8917	-0.0352165	0.772254	13894	-0.385027	0.000997486	4793	-0.0231889	0.848882	14251	-0.119499	0.324461	11600	0.393552	0.000750255	2220	0.236148	0.049055	8062	0.265032	0.0266024	5900	0.257162	0.0316251	6603	0.109037	0.368906	11342	-0.461345	5.82984e-05	3055	0.391331	0.000808632	3331	0.162997	0.177589	10331	-0.138317	0.253492	7872	0.0924734	0.446424	12177
215092_s_at	Black	0.18686	0.121403	10142	-0.0908555	0.454452	12560	0.325426	0.00597885	5676	-0.169409	0.160912	10173	-0.411083	0.000407634	3826	0.478455	2.79743e-05	2836	0.773997	3.9968e-15	128	0.113755	0.348421	11551	-0.299966	0.0116394	4919	-0.140562	0.245794	10139	0.412961	0.000381082	2602	-0.0828721	0.495209	12422	0.0401562	0.741359	13480	0.287993	0.0156235	6906	-0.259806	0.0298555	3490	0.137688	0.255679	10865
223138_s_at	Black	0.192153	0.111023	10001	-0.185147	0.124916	10138	0.269581	0.0240192	7147	-0.18522	0.124765	9729	-0.443386	0.000120963	3151	0.522462	3.49679e-06	2117	0.850948	0	24	0.288734	0.0153465	6610	-0.354731	0.00258601	3645	-0.240768	0.0446666	7069	0.452943	8.24457e-05	1883	-0.167073	0.166849	9935	0.00694724	0.954482	14705	0.177136	0.142384	9956	-0.0743374	0.540802	10983	0.0887071	0.465234	12293
212742_at	Black	0.0856709	0.480707	12668	-0.132606	0.273814	11514	0.254062	0.0338112	7574	-0.228467	0.0571292	8551	-0.320667	0.00680048	5893	0.302089	0.0110337	6691	0.705887	8.81228e-12	253	0.252379	0.0350492	7612	-0.143515	0.235916	9604	-0.0332142	0.784883	13835	0.384735	0.00100712	3170	-0.190984	0.113254	9229	0.101787	0.401773	11335	0.239898	0.0454675	8208	-0.199495	0.0977755	5382	0.21514	0.0736818	8694
214314_s_at	Black	0.168555	0.163063	10614	-0.0983744	0.417821	12365	0.44975	9.38283e-05	3032	-0.278418	0.0196054	7263	-0.325516	0.00596423	5788	0.413307	0.00037637	4097	0.596889	4.9361e-08	546	0.12734	0.293487	11160	-0.0967053	0.425802	11293	0.0887475	0.465031	11863	0.190361	0.114458	8648	-0.00299406	0.980375	14852	0.0416281	0.732228	13424	0.173322	0.151319	10055	-0.102735	0.397381	9560	0.350117	0.00296639	5062
243050_at	Black	-0.169789	0.159961	10586	-0.446907	0.000105169	4505	0.269618	0.0239987	7146	-0.410418	0.000417432	4263	-0.555671	5.93586e-07	1397	0.263381	0.0275963	7634	0.732559	5.691e-13	196	0.482801	2.30683e-05	2461	-0.290351	0.0147569	5166	0.000123648	0.999189	14939	0.514661	5.16431e-06	1108	-0.400337	0.000594823	4107	0.163334	0.176683	9446	0.32303	0.00638089	5964	-0.148539	0.219742	7416	0.275806	0.0208313	6985
201602_s_at	Black	-0.0148475	0.902904	14572	-0.385632	0.000977765	5659	0.499578	1.06867e-05	2203	-0.343144	0.00363618	5677	-0.559096	4.88934e-07	1345	0.43952	0.000140804	3572	0.784662	8.88178e-16	112	0.413556	0.000373011	3677	-0.286525	0.0161845	5264	0.0573587	0.63718	12984	0.624322	7.69212e-09	387	-0.265287	0.0264513	7179	0.22304	0.0634616	7569	0.550298	8.01239e-07	1335	-0.179693	0.136621	6135	0.433583	0.000177172	3197
239571_at	Black	0.00495208	0.967546	14829	-0.30483	0.0102924	7374	0.326881	0.00574563	5639	-0.295854	0.0128948	6852	-0.566821	3.13134e-07	1237	0.398744	0.000628409	4381	0.807726	0	77	0.264148	0.0271304	7262	-0.402115	0.000559255	2730	-0.135548	0.263214	10290	0.519379	4.08399e-06	1051	-0.262411	0.0281941	7249	0.00814651	0.946635	14659	0.341478	0.00381493	5527	-0.320754	0.00678474	2205	0.223538	0.062858	8438
208114_s_at	Skyblue	0.192488	0.11039	9989	0.154246	0.202336	10941	-0.091945	0.449037	12177	-0.150594	0.213359	10654	0.06672	0.583156	12962	0.161579	0.181443	10445	0.505304	8.14177e-06	994	0.00469572	0.969225	14780	0.147218	0.223917	9493	-0.0500415	0.680782	13230	-0.0269738	0.824582	14051	0.0505375	0.677791	13335	0.116181	0.338169	10893	-0.139177	0.250526	11018	0.117284	0.333574	8853	-0.196265	0.103443	9234
238444_at	Skyblue	-0.230957	0.0544011	9073	-0.172039	0.154415	10472	0.075937	0.532104	12638	-0.331067	0.00511901	5953	-0.136231	0.260792	10997	0.0095187	0.937663	14666	0.4873	1.88418e-05	1122	0.0100664	0.934084	14598	0.18533	0.124537	8243	0.234611	0.0505911	7234	0.426388	0.000232738	2357	-0.261485	0.028776	7274	0.417534	0.000322918	2791	0.385588	0.000979203	4444	-0.253527	0.0342003	3651	0.22987	0.0555795	8253
200767_s_at	Skyblue	0.31316	0.00829886	7107	0.319938	0.00693477	7073	-0.170222	0.158882	9893	0.0841569	0.488523	12494	0.0110757	0.927493	14618	0.175027	0.147274	10045	0.551913	7.3254e-07	740	-0.0903394	0.457029	12199	-0.0580263	0.63326	12752	-0.270794	0.0233675	6219	-0.0936498	0.440636	11846	0.126906	0.295147	11151	-0.121684	0.315629	10741	-0.21699	0.0711779	8871	-0.0119934	0.921503	14295	-0.278349	0.0196369	6923
205528_s_at	Black	-0.127723	0.292024	11635	-0.484385	2.1489e-05	3874	0.475109	3.23945e-05	2603	-0.450795	8.99544e-05	3507	-0.629853	5.17186e-09	689	0.361453	0.00210967	5255	0.67824	1.11382e-10	317	0.426387	0.000232748	3406	-0.310997	0.00878089	4635	0.0740071	0.542607	12395	0.526895	2.7895e-06	979	-0.465007	4.99832e-05	3004	0.204332	0.0897474	8114	0.534237	1.90516e-06	1570	-0.317625	0.00737631	2263	0.445897	0.000109495	2982
244592_at	Black	-0.147306	0.22364	11121	-0.35274	0.00274442	6362	0.211453	0.0788811	8704	-0.340868	0.00388228	5734	-0.373323	0.00145692	4687	0.247091	0.0391907	8108	0.664981	3.42021e-10	344	0.25066	0.0363533	7674	-0.0852497	0.482875	11712	0.103252	0.394996	11382	0.556882	5.54367e-07	728	-0.205754	0.0874882	8805	0.435244	0.000166215	2461	0.530659	2.29686e-06	1619	-0.0879353	0.469142	10314	0.258785	0.0305288	7446
219158_s_at	Black	0.424273	0.00025188	4721	0.175046	0.147229	10397	0.150051	0.215032	10459	0.0163737	0.89298	14484	-0.202394	0.0928993	9035	0.500792	1.00918e-05	2437	0.814646	0	72	-0.0371549	0.760086	13827	-0.273356	0.0220398	5636	-0.321129	0.00671661	4923	0.227891	0.0577759	7474	0.143065	0.237402	10675	-0.23063	0.0547539	7327	-0.100497	0.407796	12104	-0.0454534	0.708675	12458	-0.119219	0.325602	11373
215338_s_at	Black	-0.00667581	0.956259	14785	-0.31924	0.0070656	7087	0.27855	0.0195448	6928	-0.346059	0.00334134	5614	-0.679374	1.00918e-10	368	0.411774	0.000397674	4121	0.881925	0	7	0.183492	0.128385	9538	-0.496086	1.2585e-05	1412	-0.229354	0.0561451	7395	0.621872	9.14812e-09	396	-0.314243	0.00806638	5943	0.019373	0.873525	14258	0.36749	0.00175065	4892	-0.380173	0.00116914	1335	0.167629	0.16542	10007
214718_at	Black	0.269167	0.0242449	8162	-0.0372775	0.759318	13949	0.320986	0.00674252	5792	-0.135223	0.264371	11072	-0.301223	0.0112774	6367	0.551905	7.32874e-07	1719	0.789196	4.44089e-16	106	0.118679	0.327814	11420	-0.225616	0.0603885	7030	-0.167855	0.164842	9225	0.355043	0.00256186	3887	-0.0919171	0.449175	12146	0.0231549	0.849102	14103	0.149352	0.217201	10704	-0.161433	0.181843	6856	0.0769567	0.526595	12642
212759_s_at	Skyblue	-0.189926	0.115305	10057	0.110096	0.364247	12093	-0.255292	0.0329288	7545	-0.202186	0.0932431	9282	0.0809795	0.505143	12551	-0.219005	0.0685289	8896	0.349706	0.00300258	2966	-0.154212	0.202436	10389	0.245713	0.0403334	6431	0.083212	0.493435	12063	-0.0714801	0.556512	12582	-0.092184	0.447854	12135	0.104992	0.387038	11225	-0.102586	0.39807	12034	-0.145627	0.22902	7545	-0.0900874	0.458291	12264
225167_at	Skyblue	0.112138	0.355359	12013	0.401198	0.000577351	5374	-0.213881	0.075425	8626	-0.0175204	0.885534	14441	0.155566	0.198453	10438	-0.0811924	0.50402	12673	0.344927	0.00345328	3066	-0.326816	0.00575592	5626	0.201019	0.0951881	7764	-0.0309533	0.799208	13911	-0.234041	0.0511701	7280	0.121164	0.317715	11314	0.0118316	0.922559	14530	-0.213491	0.0759718	8976	-0.210898	0.0796888	4944	-0.187165	0.120786	9501
212808_at	Skyblue	0.119254	0.325459	11842	0.0379457	0.755138	13930	0.0605281	0.618658	13106	-0.147738	0.222267	10735	0.0206634	0.865177	14331	0.149998	0.215197	10764	0.421379	0.000280419	1807	0.0776254	0.522998	12585	0.124619	0.304007	10241	0.0734536	0.545639	12414	-0.0830884	0.49408	12196	-0.014502	0.905153	14465	0.168755	0.162558	9271	-0.00411357	0.973039	14825	0.169184	0.161475	6539	0.0169931	0.888957	14422
200956_s_at	Skyblue	-0.258194	0.0309241	8401	-0.241523	0.0439812	8806	0.0390453	0.748273	13783	-0.391412	0.00080643	4664	-0.140307	0.246662	10869	-0.0291471	0.810701	14111	0.353965	0.00264597	2889	0.251741	0.0355286	7632	0.157251	0.193576	9156	0.223457	0.0629557	7559	0.232287	0.0529884	7339	-0.53334	1.99699e-06	2056	0.430224	0.000201392	2551	0.232925	0.0523211	8403	-0.266787	0.025579	3314	0.170536	0.158104	9934
213067_at	Black	0.345191	0.00342685	6386	0.305702	0.0100656	7356	-0.000835152	0.994525	14919	0.0284681	0.815031	14146	-0.0399561	0.742603	13738	0.284118	0.0171421	7106	0.608257	2.3342e-08	508	-0.154235	0.202368	10388	-0.108069	0.373196	10848	-0.249052	0.0376098	6831	-0.0177506	0.88404	14336	0.0915611	0.450941	12158	-0.216437	0.0719182	7756	-0.221287	0.065625	8740	-0.161026	0.182961	6881	-0.201252	0.0947965	9099
219507_at	Blue	0.129235	0.286304	11597	-0.136587	0.259537	11408	0.215494	0.0731972	8591	-0.119164	0.325829	11518	-0.376955	0.00129726	4606	0.401489	0.000571545	4335	0.775197	3.33067e-15	124	0.189498	0.116142	9359	-0.351165	0.00287586	3726	-0.225011	0.0610996	7514	0.307873	0.00952053	5150	-0.0743882	0.540525	12658	-0.119295	0.325291	10807	0.143924	0.234569	10885	-0.0542557	0.655531	11972	0.0921244	0.448149	12196
235213_at	Black	0.282039	0.0180077	7859	0.0531246	0.662273	13545	0.147767	0.222175	10526	-0.0555738	0.647711	13361	-0.252489	0.0349678	7638	0.42947	0.000207223	3765	0.824201	0	55	0.0281902	0.816806	14090	-0.260194	0.0296031	6038	-0.243893	0.0418857	6981	0.368366	0.00170334	3556	-0.00207689	0.986386	14885	-0.0309933	0.798954	13805	0.113739	0.348489	11726	-0.139785	0.24844	7801	-0.104765	0.388072	11795
201810_s_at	Skyblue	-0.0764667	0.529238	12904	-0.0205567	0.865867	14394	-0.0365648	0.763784	13851	-0.202591	0.0925748	9269	-0.110909	0.360693	11700	0.0381044	0.754146	13861	0.46672	4.64846e-05	1308	0.0344295	0.777211	13903	0.016023	0.895259	14368	0.000248339	0.998372	14934	0.012378	0.918994	14520	-0.108375	0.371835	11669	0.114078	0.347048	10952	0.0519807	0.669117	13445	-0.160203	0.185239	6903	0.0181194	0.881648	14390
213998_s_at	Black	0.17308	0.151898	10500	-0.207662	0.084528	9593	0.260746	0.0292473	7379	-0.188921	0.117276	9628	-0.501642	9.69435e-06	2153	0.528968	2.50707e-06	2028	0.927601	0	2	0.22715	0.0586175	8312	-0.455866	7.31559e-05	1905	-0.31399	0.00812007	5086	0.558815	4.96805e-07	714	-0.219334	0.0681028	8426	-0.0176284	0.884833	14324	0.272277	0.0225912	7313	-0.240292	0.0451034	4012	0.0131483	0.913972	14543
232095_at	Black	0.102495	0.398491	12247	-0.348456	0.00311509	6455	0.470082	4.02658e-05	2676	-0.215813	0.0727626	8890	-0.421638	0.000277745	3608	0.502839	9.15849e-06	2397	0.758824	2.73115e-14	151	0.565558	3.37057e-07	1366	-0.233033	0.0522089	6813	0.0263088	0.828841	14052	0.434609	0.000170327	2218	-0.17167	0.155314	9817	0.116634	0.336277	10878	0.306048	0.00997705	6391	0.0537952	0.658273	12003	0.349526	0.00301853	5078
214808_at	Salmon	-0.315179	0.00786998	7054	-0.251755	0.0355185	8562	0.182578	0.130331	9505	-0.35978	0.00222025	5288	-0.0913823	0.451829	12276	-0.0804403	0.507992	12691	0.296571	0.0126676	4159	0.247686	0.0387049	7763	0.406549	0.000478833	2654	0.514874	5.11041e-06	1497	0.314338	0.00804613	4980	-0.264263	0.0270615	7206	0.671683	1.95378e-10	197	0.470082	4.02658e-05	2653	-0.0954139	0.432037	9920	0.476959	2.98758e-05	2444
209876_at	Black	0.238495	0.0467832	8876	0.124571	0.304193	11721	-0.00727339	0.952348	14727	-0.106884	0.378489	11859	-0.104962	0.387175	11879	0.267664	0.0250807	7529	0.553424	6.73357e-07	732	0.0210366	0.862766	14297	-0.0956469	0.430908	11329	-0.192922	0.109573	8461	-0.0300576	0.804903	13950	0.0562684	0.643604	13168	-0.130826	0.280362	10453	-0.198772	0.0990231	9345	0.112878	0.352174	9069	-0.131365	0.278369	11034
205425_at	Salmon	0.0734678	0.545561	12986	0.090724	0.455108	12562	-0.00926198	0.939341	14658	-0.121398	0.316776	11454	0.0462857	0.703585	13554	0.127866	0.29148	11365	0.386548	0.000948578	2328	0.00387738	0.974586	14811	0.224964	0.0611547	7045	0.0810062	0.505002	12145	0.0595932	0.624098	12945	0.00613674	0.959788	14742	0.389109	0.000871131	3391	0.17604	0.14491	9983	0.0190819	0.87541	13875	-0.00767399	0.949727	14725
227402_s_at	Black	-0.0395392	0.745197	13956	-0.233424	0.0518039	8997	0.157996	0.191447	10239	-0.250223	0.0366911	8002	-0.44751	0.000102663	3077	0.282359	0.017872	7155	0.754298	4.72955e-14	161	0.212408	0.0775061	8675	-0.339278	0.0040628	4000	-0.176569	0.143687	8961	0.380147	0.00117015	3275	-0.316656	0.00756855	5885	-0.0567523	0.64075	12901	0.128782	0.28801	11304	-0.383487	0.0010493	1291	0.0918862	0.449328	12206
214352_s_at	Black	0.07634	0.529923	12907	-0.29903	0.0119154	7504	0.196936	0.102246	9101	-0.262884	0.0279012	7682	-0.548522	8.83725e-07	1488	0.452357	8.4433e-05	3320	0.833567	0	39	0.338147	0.00419581	5324	-0.437763	0.000150781	2129	-0.282622	0.0177612	5902	0.415498	0.000347734	2551	-0.244926	0.0409994	7717	0.00641405	0.957972	14727	0.248118	0.0383556	7987	-0.0966099	0.426261	9863	0.0278084	0.819244	14103
243455_at	Black	0.0902014	0.45772	12549	0.114599	0.344834	11977	-0.0170138	0.888822	14407	-0.21076	0.0798907	9016	-0.236382	0.0488249	8100	0.162499	0.178936	10409	0.647473	1.38361e-09	404	-0.158637	0.189629	10252	-0.135186	0.264503	9887	-0.183889	0.127547	8728	0.196643	0.102768	8474	-0.00660903	0.956696	14725	-0.0820624	0.499446	12031	-0.0383812	0.752417	13840	-0.31985	0.00695118	2221	-0.0273668	0.822068	14114
202669_s_at	Skyblue	-0.249675	0.0371186	8612	-0.171155	0.156577	10486	-0.173999	0.149703	9775	-0.346587	0.00329033	5601	-0.248959	0.0376838	7737	-0.0976651	0.421202	12183	0.495119	1.3164e-05	1063	-0.0760558	0.53146	12627	0.0285526	0.814493	13922	0.0186746	0.878049	14323	0.210416	0.0803945	8033	-0.225099	0.0609963	8261	0.305418	0.0101391	5291	0.277291	0.0201266	7180	-0.25717	0.0316198	3552	-0.0650181	0.592821	12991
202716_at	Skyblue	-0.168462	0.163298	10617	-0.112737	0.352779	12030	-0.132778	0.273183	10961	-0.313308	0.00826678	6397	-0.00620468	0.959343	14755	-0.0377671	0.756254	13869	0.331592	0.00504491	3323	0.18047	0.134904	9624	0.220813	0.066219	7179	0.103497	0.39387	11373	-0.117135	0.334193	11104	-0.114099	0.346956	11510	0.337003	0.00433412	4520	0.113486	0.34957	11732	0.172454	0.153408	6423	-0.0214624	0.860016	14280
225089_at	Black	0.075743	0.533155	12926	0.0199321	0.869906	14408	0.113808	0.348195	11565	-0.183659	0.12803	9775	-0.227225	0.0585311	8333	0.175665	0.145781	10027	0.718266	2.56906e-12	227	-0.0261737	0.829706	14149	-0.104588	0.388875	10997	-0.0450576	0.7111	13425	0.36457	0.00191678	3645	-0.161819	0.180787	10102	0.0242976	0.841749	14054	0.14681	0.225218	10792	-0.32239	0.00649232	2177	0.0496669	0.683044	13436
227082_at	Black	0.226259	0.0596415	9184	-0.0893585	0.46195	12591	0.142705	0.238596	10687	-0.112113	0.355471	11701	-0.480549	2.55004e-05	2470	0.490409	1.6355e-05	2619	0.932508	0	1	0.123968	0.30656	11260	-0.5261	2.90555e-06	1120	-0.430215	0.000201456	2741	0.46664	4.66415e-05	1675	-0.163244	0.176924	10053	-0.175991	0.145023	9035	0.127355	0.29343	11352	-0.291197	0.0144564	2747	-0.120509	0.320357	11340
244287_at	Black	0.231728	0.053578	9053	-0.00802672	0.947419	14720	0.171783	0.155039	9846	-0.153802	0.203655	10566	-0.285327	0.0166551	6785	0.355697	0.0025121	5393	0.672191	1.87157e-10	328	0.0576016	0.635753	13187	-0.265004	0.0266189	5902	-0.202249	0.0931392	8186	0.122392	0.312797	10927	-0.0997603	0.41126	11902	-0.189861	0.11543	8593	-0.0687565	0.571686	13014	-0.17337	0.151204	6374	-0.0229797	0.85023	14241
201024_x_at	Black	0.0252968	0.83533	14321	-0.0729173	0.548583	13007	0.278073	0.0197634	6941	-0.298604	0.0120429	6779	-0.272675	0.0223865	7094	0.16897	0.162015	10231	0.474428	3.33692e-05	1221	0.0697881	0.565916	12812	-0.0356864	0.7693	13623	0.129965	0.283568	10459	0.0261807	0.829661	14072	-0.0894972	0.461253	12211	-0.0337293	0.781628	13703	0.0398938	0.74299	13797	-0.174628	0.148212	6329	0.283186	0.0175258	6797
228173_at	Black	-0.0884825	0.46637	12591	-0.287704	0.0157325	7773	0.343728	0.00357531	5248	-0.308849	0.00928384	6527	-0.30476	0.0103107	6284	0.229574	0.0559028	8617	0.588591	8.37499e-08	576	0.404414	0.000516139	3859	0.000312449	0.997952	14927	0.238811	0.0464845	7115	0.498385	1.13028e-05	1276	-0.25198	0.035349	7529	0.440206	0.000137078	2360	0.474738	3.29226e-05	2562	-0.106552	0.379982	9381	0.370933	0.00157142	4560
204731_at	Black	0.149662	0.216238	11069	-0.152762	0.206766	10977	0.164417	0.173793	10046	-0.233345	0.0518859	8425	-0.50694	7.52598e-06	2077	0.421731	0.000276797	3925	0.840104	0	35	0.239361	0.0459674	7968	-0.443708	0.000119435	2040	-0.307564	0.00959639	5242	0.463377	5.35398e-05	1721	-0.236751	0.0484625	7941	-0.0699044	0.565268	12429	0.125781	0.299483	11398	-0.221436	0.0654387	4595	-0.0384866	0.751759	13812
230375_at	Black	0.0911131	0.453168	12522	-0.249452	0.0372937	8621	0.279017	0.0193326	6914	-0.141972	0.241042	10891	-0.500204	1.03761e-05	2166	0.48063	2.5409e-05	2782	0.881994	0	6	0.225106	0.0609875	8366	-0.451456	8.75787e-05	1948	-0.271291	0.0231045	6211	0.491557	1.55168e-05	1349	-0.222457	0.0641752	8346	0.00872263	0.942868	14637	0.327156	0.00570253	5878	-0.30264	0.010881	2560	0.109307	0.367713	11678
227062_at	Black	0.110123	0.364125	12067	0.0581906	0.632297	13418	-0.0814504	0.502662	12476	-0.0696538	0.566666	12939	-0.236324	0.0488817	8101	0.210819	0.0798042	9111	0.688509	4.48526e-11	300	0.00509256	0.966626	14763	-0.180621	0.134572	8374	-0.24595	0.040135	6910	0.19695	0.10222	8465	0.0764316	0.529428	12604	0.0153321	0.899751	14403	0.0749823	0.537287	12807	-0.0916856	0.450323	10133	-0.121104	0.317955	11320
224568_x_at	Black	0.180522	0.134791	10304	-0.0292448	0.810078	14154	0.0671839	0.580534	12923	-0.0637443	0.600102	13113	-0.393274	0.000757363	4242	0.363166	0.00200164	5213	0.740195	2.44471e-13	189	0.00962098	0.936995	14617	-0.413869	0.000368822	2532	-0.374272	0.00141356	3781	0.138098	0.254254	10376	-0.0921581	0.447982	12137	-0.18606	0.123035	8694	0.0387304	0.750237	13830	-0.207075	0.0854298	5090	-0.129379	0.285762	11086
210183_x_at	Yellow	0.359236	0.00225724	6091	0.321488	0.00665213	7032	-0.112584	0.353439	11596	0.655954	7.11146e-10	959	0.389343	0.000864349	4352	0.0707834	0.560375	12953	-0.323004	0.00638537	3512	-0.102501	0.398462	11867	-0.112365	0.354384	10711	-0.293072	0.0138093	5642	-0.258518	0.0307069	6565	0.455378	7.46365e-05	3150	-0.428858	0.000212078	2572	-0.324308	0.00616351	5937	0.371093	0.00156351	1447	-0.310584	0.00887577	6052
208993_s_at	Black	0.280052	0.0188701	7913	-0.063263	0.602863	13284	0.377256	0.00128475	4472	-0.131463	0.278006	11165	-0.438704	0.00014536	3242	0.513649	5.42861e-06	2252	0.828385	0	47	0.166321	0.168793	10053	-0.394775	0.000719776	2850	-0.209095	0.0823558	7973	0.361933	0.00207891	3721	-0.114488	0.345306	11502	-0.180225	0.135443	8889	0.121398	0.316772	11529	-0.229939	0.0555038	4323	0.13999	0.247739	10796
243295_at	Black	-0.213131	0.0764794	9508	-0.194301	0.107012	9921	-0.107123	0.377421	11754	-0.415963	0.000341908	4140	-0.450418	9.13355e-05	3033	0.00226271	0.985168	14877	0.607832	2.4017e-08	509	0.0164511	0.892477	14435	-0.246434	0.0397317	6407	-0.147263	0.223776	9893	0.26038	0.0294827	6516	-0.376085	0.00133397	4582	0.0769717	0.526514	12206	0.142789	0.238317	10914	-0.348742	0.00308901	1745	-0.0916894	0.450304	12214
235060_at	Black	-0.189836	0.115479	10058	-0.274461	0.0214874	8069	0.0401172	0.741601	13743	-0.448417	9.89996e-05	3542	-0.423709	0.000257229	3561	0.0623278	0.608244	13179	0.599153	4.26217e-08	539	0.171157	0.156573	9901	-0.157308	0.193412	9152	-0.0165271	0.891984	14402	0.349946	0.00298138	4010	-0.338895	0.00410744	5377	0.141628	0.242198	10108	0.190115	0.114937	9598	-0.132041	0.27588	8134	0.109354	0.367507	11674
211992_at	Orange	0.201684	0.0940749	9786	0.330145	0.00525172	6829	-0.189992	0.115175	9301	0.0105567	0.930882	14662	0.0281762	0.816895	14093	0.068849	0.571167	13000	0.542426	1.23188e-06	784	-0.216581	0.0717256	8577	0.0771156	0.525739	12013	-0.147459	0.223152	9884	0.0822587	0.498417	12222	0.12971	0.284521	11068	0.0973871	0.422532	11477	-0.103384	0.394392	12008	-0.125609	0.30015	8452	-0.222082	0.064637	8491
201901_s_at	Black	0.259099	0.0303203	8384	0.204233	0.0899062	9674	-0.0408594	0.736992	13727	-0.065394	0.59068	13053	-0.0582193	0.632128	13234	0.287085	0.0159685	7033	0.678355	1.10277e-10	316	-0.10188	0.40134	11889	-0.0700794	0.564292	12285	-0.238644	0.0466421	7118	0.228664	0.0569101	7450	-0.0776122	0.523068	12570	0.0343789	0.77753	13674	-0.0548932	0.651744	13373	-0.168878	0.162247	6550	-0.249219	0.0374776	7708
212994_at	Black	0.172374	0.153601	10515	-0.157375	0.193221	10841	0.454833	7.63227e-05	2937	-0.20028	0.0964357	9326	-0.429647	0.000205843	3436	0.421299	0.000281244	3931	0.699276	1.65914e-11	274	0.284527	0.0169758	6722	-0.276466	0.0205156	5546	-0.0021316	0.986027	14869	0.301282	0.0112606	5345	-0.153876	0.203433	10353	-0.0736187	0.544734	12311	0.151951	0.209213	10642	-0.192556	0.110262	5640	0.310973	0.00878659	6039
236361_at	Black	0.0596806	0.623588	13358	-0.0260875	0.830258	14242	-0.0538361	0.658029	13326	-0.187653	0.119802	9661	-0.184586	0.126085	9629	0.165199	0.171727	10333	0.595371	5.44346e-08	552	0.182164	0.131219	9570	-0.0910567	0.453449	11502	-0.136104	0.261241	10278	0.171855	0.154864	9257	-0.190953	0.113314	9230	0.0298197	0.806416	13849	-0.110509	0.362435	11817	-0.0451943	0.710262	12476	-0.120741	0.319421	11332
223200_s_at	Black	-0.229686	0.0557804	9104	-0.386879	0.000938235	5636	0.150977	0.212184	10438	-0.427517	0.000223077	3930	-0.472516	3.62557e-05	2609	0.0906749	0.455353	12385	0.516272	4.76857e-06	924	0.32989	0.00528883	5529	-0.143318	0.236566	9611	0.0942547	0.437677	11667	0.306377	0.00989348	5193	-0.285718	0.0165003	6645	0.230947	0.0544116	7319	0.321279	0.00668958	6012	-0.114432	0.345544	8998	0.282279	0.017906	6817
209920_at	Black	0.0628001	0.605524	13263	-0.118273	0.329484	11875	0.0143503	0.906141	14495	-0.212155	0.0778684	8991	-0.411999	0.000394484	3807	0.271948	0.0227612	7418	0.659433	5.37888e-10	362	0.0705593	0.56162	12788	-0.29787	0.0122653	4981	-0.269496	0.0240654	6253	0.293258	0.0137462	5570	-0.195999	0.10392	9085	0.0512652	0.673412	13082	0.140135	0.247247	10995	-0.226922	0.0588778	4411	-0.0890055	0.463728	12284
215248_at	Greenyellow	-0.128052	0.290773	11626	-0.350944	0.0028947	6407	0.281536	0.0182229	6843	-0.275279	0.0210861	7337	-0.417582	0.000322343	3692	0.295168	0.0131152	6831	0.724615	1.33049e-12	213	0.293502	0.0136643	6497	-0.160982	0.183083	9012	0.0428287	0.724808	13500	0.694636	2.56051e-11	193	-0.31319	0.00829239	5970	0.351246	0.00286891	4195	0.543898	1.13764e-06	1417	-0.367009	0.00177708	1500	0.307105	0.00971039	6140
204687_at	Skyblue	-0.151998	0.209072	11018	-0.12742	0.29318	11652	-0.0105006	0.931248	14616	-0.271216	0.0231439	7466	-0.165121	0.171932	10178	0.0103717	0.93209	14640	0.469433	4.14035e-05	1280	-0.0319599	0.792822	13975	0.0542391	0.65563	12900	0.0569567	0.639546	12994	0.188457	0.118196	8706	-0.300331	0.011533	6255	0.3277	0.00561799	4742	0.345354	0.00341062	5423	-0.238203	0.0470612	4072	0.0305769	0.8016	14033
203181_x_at	Black	-0.13092	0.280015	11555	-0.203472	0.0911357	9694	-0.0208612	0.863899	14301	-0.305328	0.0101623	6607	-0.533284	2.0029e-06	1683	0.101739	0.401996	12074	0.667981	2.66668e-10	338	0.092267	0.447443	12150	-0.418408	0.000312766	2453	-0.263105	0.0277651	6437	0.264412	0.0269718	6403	-0.298178	0.0121716	6317	-0.169053	0.161806	9257	0.0584477	0.630791	13277	-0.378396	0.00123838	1353	0.000503083	0.996702	14925
205945_at	Black	0.0194646	0.872932	14461	-0.263927	0.0272641	8307	0.178958	0.138258	9619	-0.337159	0.00431501	5810	-0.304533	0.0103704	6291	0.286878	0.016048	7036	0.603464	3.21238e-08	523	0.371288	0.0015539	4552	-0.0914873	0.451308	11484	0.0128095	0.91618	14510	0.210119	0.0808319	8042	-0.0498353	0.682026	13351	0.181464	0.132732	8835	0.204274	0.0898395	9211	0.305251	0.0101825	2501	0.131433	0.278117	11032
226347_at	Black	-0.00202568	0.986722	14901	-0.332318	0.00494393	6793	0.341827	0.00377689	5286	-0.385557	0.000980195	4786	-0.277397	0.0200768	6977	0.341626	0.00379875	5740	0.593509	6.13337e-08	558	0.518558	4.25534e-06	1937	-0.00126925	0.99168	14879	0.168003	0.164465	9219	0.32485	0.00607337	4684	-0.222663	0.0639218	8337	0.310049	0.00899988	5186	0.318599	0.00718752	6068	0.197766	0.10078	5441	0.265977	0.0260472	7253
213031_s_at	Skyblue	-0.219637	0.0677146	9347	-0.338202	0.00418924	6677	0.382923	0.00106887	4350	-0.354653	0.00259203	5411	-0.179358	0.137366	9769	0.0395068	0.745398	13825	0.419628	0.000299097	1833	0.410323	0.000418846	3735	0.160571	0.184218	9030	0.441206	0.00013181	2553	0.251845	0.0354504	6766	-0.403185	0.000538794	4053	0.344418	0.00350456	4349	0.354991	0.00256588	5188	-0.252946	0.0346279	3664	0.517847	4.40924e-06	1807
229982_at	Black	0.198826	0.0989299	9843	-0.0612441	0.614506	13353	0.246895	0.0393511	7738	-0.171427	0.155908	10121	-0.32745	0.00565676	5748	0.394957	0.00071532	4450	0.729877	7.60725e-13	205	0.138799	0.251828	10847	-0.263933	0.0272603	5932	-0.174678	0.148095	9025	0.373113	0.00146665	3446	-0.23668	0.0485323	7943	0.0256617	0.832989	14005	0.189045	0.117032	9629	-0.298743	0.0120011	2622	0.0384808	0.751795	13813
217962_at	Yellow	0.472597	3.6129e-05	3803	0.409311	0.000434224	5227	0.0101651	0.933439	14626	0.778603	2.22045e-15	274	0.45441	7.76546e-05	2953	0.178275	0.139794	9953	-0.316341	0.00763199	3655	-0.198347	0.0997617	9095	-0.0124119	0.918773	14503	-0.18104	0.133656	8819	-0.132907	0.272713	10550	0.609745	2.1116e-08	1193	-0.243438	0.0422817	6964	-0.165764	0.170244	10255	0.361336	0.00211727	1573	-0.21386	0.0754541	8737
224567_x_at	Black	-0.0158337	0.896489	14551	-0.264325	0.0270241	8294	0.240971	0.0444815	7898	-0.378777	0.00122326	4896	-0.630495	4.93624e-09	682	0.359452	0.0022425	5310	0.642665	1.99945e-09	416	0.134828	0.26578	10938	-0.436665	0.000157338	2150	-0.185716	0.123741	8675	0.284031	0.0171775	5838	-0.225287	0.0607752	8257	-0.0308985	0.799556	13807	0.227622	0.0580806	8549	-0.271731	0.0228742	3199	0.131965	0.276158	11018
209258_s_at	Black	0.359552	0.00223568	6080	-0.0191027	0.875276	14429	0.449675	9.4114e-05	3033	-0.0788777	0.516295	12642	-0.345241	0.00342189	5350	0.607411	2.47046e-08	1086	0.774423	3.77476e-15	127	0.173211	0.151584	9828	-0.310073	0.00899441	4665	-0.164567	0.173395	9327	0.345208	0.00342514	4130	-0.0628766	0.605084	12970	-0.0905662	0.455896	11737	0.133111	0.271973	11178	-0.185574	0.124034	5905	0.143812	0.234937	10695
235811_at	Black	0.040065	0.741926	13943	-0.277501	0.0200282	7996	0.29535	0.0130565	6462	-0.196622	0.102804	9426	-0.457558	6.82319e-05	2877	0.443459	0.000120618	3491	0.794888	2.22045e-16	94	0.233702	0.0515176	8134	-0.364737	0.00190689	3455	-0.178511	0.139263	8905	0.366162	0.00182455	3608	-0.178219	0.139922	9624	0.0178298	0.883526	14313	0.351113	0.00288026	5279	-0.19965	0.0975113	5377	0.13643	0.260092	10898
226565_at	Skyblue	0.48978	1.68319e-05	3463	0.354057	0.0026387	6336	0.110206	0.363765	11655	0.601405	3.67866e-08	1434	0.297353	0.0124243	6477	0.264067	0.0271796	7618	-0.241457	0.0440408	5702	-0.224337	0.061899	8378	-0.136759	0.25893	9837	-0.250477	0.0364944	6793	0.0529766	0.663156	13176	0.273681	0.0218764	6962	-0.337733	0.00424532	4501	-0.211314	0.0790831	9033	-0.078236	0.519724	10800	-0.228211	0.0574163	8304
212104_s_at	Black	0.0109111	0.928567	14676	-0.172065	0.154353	10471	0.046425	0.702735	13561	-0.184764	0.125712	9744	-0.370388	0.00159862	4755	0.245953	0.0401327	8141	0.816529	0	65	0.179	0.138165	9670	-0.31193	0.00857002	4606	-0.240785	0.0446516	7068	0.489904	1.6737e-05	1372	-0.286471	0.0162053	6625	0.0168623	0.889806	14357	0.227589	0.058118	8551	-0.277185	0.0201762	3054	-0.0433003	0.7219	13646
239121_at	Greenyellow	-0.260784	0.0292223	8351	-0.518648	4.23619e-06	3246	0.423632	0.000257968	3522	-0.417996	0.000317514	4098	-0.488458	1.78767e-05	2341	0.243019	0.0426492	8226	0.618879	1.12829e-08	481	0.415472	0.000348057	3634	-0.124462	0.304621	10250	0.237504	0.0477314	7154	0.59891	4.32994e-08	506	-0.322047	0.00655264	5735	0.378125	0.00124929	3632	0.651359	1.02259e-09	405	-0.237267	0.0479607	4108	0.533623	1.96757e-06	1532
226697_at	Black	0.240035	0.0453406	8844	0.0618418	0.611049	13336	-0.0146533	0.904169	14485	0.00643354	0.957845	14774	-0.176192	0.144559	9857	0.327855	0.00559414	6077	0.66559	3.25249e-10	342	0.153383	0.204903	10416	-0.263876	0.0272948	5935	-0.328996	0.00542116	4766	0.0411734	0.735045	13575	0.10923	0.368055	11648	-0.248602	0.0379677	6834	-0.198527	0.0994487	9352	0.108058	0.373244	9294	-0.127724	0.292022	11128
204863_s_at	Black	0.28423	0.0170964	7808	0.0231042	0.849428	14324	0.150521	0.213581	10449	-0.0519908	0.669057	13462	-0.28254	0.0177959	6852	0.485217	2.06997e-05	2711	0.826739	0	51	0.0403784	0.739978	13722	-0.342185	0.00373818	3935	-0.341921	0.0037666	4466	0.319874	0.00694675	4828	-0.0293191	0.809605	13979	-0.164284	0.174145	9415	0.0262515	0.829207	14177	-0.15953	0.187117	6934	-0.110842	0.360984	11630
243469_at	Green	-0.211604	0.0786624	9550	-0.570886	2.46553e-07	2397	0.414163	0.00036494	3700	-0.524251	3.19328e-06	2355	-0.654391	8.05232e-10	510	0.334838	0.0046071	5897	0.710524	5.59552e-12	247	0.541101	1.32299e-06	1650	-0.307039	0.00972682	4750	0.0499014	0.681628	13234	0.564115	3.66506e-07	678	-0.474607	3.31103e-05	2862	0.269462	0.0240836	6234	0.49711	1.19982e-05	2164	-0.239382	0.0459483	4038	0.424716	0.000247757	3378
239597_at	Black	0.0390458	0.74827	13970	-0.243525	0.0422055	8763	0.245601	0.0404281	7767	-0.185563	0.124055	9717	-0.436695	0.000157154	3273	0.413492	0.000373871	4092	0.851374	0	23	0.175799	0.145469	9763	-0.366747	0.00179163	3405	-0.197834	0.10066	8308	0.538961	1.48359e-06	878	-0.187654	0.119801	9343	0.00947132	0.937973	14607	0.345107	0.00343526	5431	-0.242988	0.0426764	3944	0.133079	0.272088	10980
238534_at	Black	-0.194818	0.106064	9940	-0.400129	0.000599115	5391	0.273702	0.0218659	7042	-0.315585	0.00778606	6338	-0.363645	0.0019723	4914	0.205892	0.0872707	9227	0.684282	6.55169e-11	305	0.29168	0.0142872	6544	-0.0929256	0.444194	11433	0.166665	0.167901	9263	0.620407	1.01399e-08	404	-0.265488	0.0263333	7172	0.3899	0.000848394	3373	0.598923	4.32621e-08	807	-0.164801	0.172774	6721	0.335916	0.0044694	5410
217802_s_at	Black	0.0226213	0.85254	14392	-0.14338	0.236359	11229	0.168005	0.164461	9946	-0.235443	0.0497549	8363	-0.454573	7.7138e-05	2947	0.279975	0.0189038	7216	0.792891	2.22045e-16	98	0.0706751	0.560977	12784	-0.334804	0.00461147	4100	-0.177427	0.14172	8933	0.547422	9.38755e-07	797	-0.268133	0.0248175	7098	0.0108199	0.929163	14566	0.278552	0.0195439	7155	-0.429756	0.000204996	865	0.0798519	0.51111	12547
223086_x_at	Yellow	0.471299	3.82124e-05	3833	0.365499	0.00186248	6106	0.0349941	0.773655	13901	0.749132	8.74856e-14	402	0.379088	0.001211	4572	0.209129	0.0823054	9150	-0.229127	0.0563963	6088	-0.158283	0.190632	10259	-0.117366	0.333231	10510	-0.262996	0.027832	6443	7.03243e-05	0.999539	14941	0.335472	0.00452563	5454	-0.323002	0.00638569	4855	-0.193749	0.108031	9490	0.0972521	0.423178	9837	-0.27138	0.0230579	7105
201182_s_at	Black	0.0475988	0.695582	13717	0.0432398	0.722273	13783	-0.203028	0.0918587	8935	-0.155541	0.198526	10515	-0.223279	0.0631722	8466	0.11081	0.361123	11829	0.566609	3.17035e-07	670	-0.0596979	0.623487	13137	-0.196814	0.102462	7881	-0.29774	0.0123052	5522	-0.0176094	0.884956	14339	-0.121157	0.317744	11315	-0.140048	0.247545	10159	-0.174376	0.148809	10030	-0.0436199	0.719932	12560	-0.304124	0.0104789	6232
227152_at	Black	0.195578	0.104681	9912	-0.212969	0.0767082	9465	0.421797	0.000276125	3557	-0.229443	0.056047	8533	-0.460382	6.06885e-05	2827	0.492295	1.49992e-05	2582	0.724313	1.37357e-12	214	0.270971	0.0232733	7079	-0.347741	0.00318111	3817	-0.0930932	0.443369	11704	0.334164	0.00469518	4417	-0.11939	0.324903	11369	-0.0353876	0.771178	13650	0.274046	0.0216936	7265	-0.0710802	0.558728	11157	0.212228	0.0777644	8787
239549_at	Black	-0.225698	0.0602927	9203	-0.280372	0.0187287	7933	0.0594464	0.624954	13144	-0.463772	5.26557e-05	3275	-0.313518	0.00822139	6074	0.016463	0.8924	14453	0.46019	6.11767e-05	1369	0.258298	0.0308543	7431	0.0448476	0.712387	13261	0.163907	0.175148	9354	0.359872	0.00221398	3780	-0.298069	0.0122047	6322	0.446446	0.000107126	2260	0.349891	0.00298622	5315	-0.147619	0.222645	7463	0.178355	0.139614	9704
239070_at	Skyblue	-0.256859	0.0318332	8430	-0.196603	0.102838	9865	-0.030515	0.801993	14031	-0.528232	2.60411e-06	2302	-0.510503	6.33276e-06	2025	-0.0267243	0.826179	14183	0.450274	9.18655e-05	1453	-0.0227042	0.852005	14258	-0.183319	0.128751	8303	-0.0521992	0.667808	13160	0.152464	0.207662	9918	-0.369573	0.00164015	4730	0.0812397	0.503771	12068	0.114098	0.346961	11712	-0.410437	0.000417147	1023	0.0814353	0.502741	12502
231809_x_at	Salmon	0.0749484	0.537472	12942	-0.20385	0.0905227	9684	0.431782	0.000189799	3368	-0.283242	0.0175023	7139	-0.235927	0.0492734	8110	0.406939	0.000472287	4218	0.627665	6.05657e-09	456	0.313917	0.00813568	5944	0.0294843	0.808552	13884	0.185076	0.125064	8695	0.528287	2.59686e-06	958	-0.302102	0.0110301	6221	0.417801	0.000319778	2784	0.381894	0.00110544	4533	-0.278476	0.0195786	3023	0.281726	0.0181411	6828
242225_at	Black	0.0741443	0.541857	12960	-0.28373	0.0173008	7864	0.377046	0.00129345	4479	-0.173516	0.150855	10063	-0.418738	0.000309009	3673	0.50005	1.04518e-05	2454	0.827007	0	50	0.318772	0.00715446	5829	-0.337383	0.00428769	4041	-0.140104	0.247354	10154	0.515567	4.93816e-06	1093	-0.217706	0.0702273	8462	0.0733149	0.546399	12322	0.370612	0.00158742	4820	-0.181875	0.131843	6042	0.241317	0.0441671	7923
208503_s_at	Black	0.272093	0.0226863	8088	0.149144	0.217849	11070	0.0479272	0.693585	13500	-0.0438266	0.71866	13698	-0.160436	0.184591	10295	0.33012	0.00525535	6020	0.758453	2.86438e-14	154	-0.06799	0.575991	12865	-0.165768	0.170234	8849	-0.245669	0.0403707	6928	0.283256	0.0174966	5865	-0.0430904	0.723194	13549	-0.0513953	0.67263	13076	-0.0128745	0.915756	14576	-0.184558	0.126142	5947	-0.121909	0.314726	11291
238751_at	Cyan	-0.232777	0.0524751	9025	-0.494986	1.32453e-05	3693	0.346403	0.00330797	5187	-0.464865	5.02838e-05	3252	-0.572258	2.27276e-07	1179	0.233197	0.0520386	8518	0.6415	2.18387e-09	420	0.360224	0.00219039	4821	-0.269106	0.0242783	5785	0.0688805	0.570991	12555	0.521348	3.69913e-06	1034	-0.492892	1.45927e-05	2569	0.304762	0.0103103	5308	0.659745	5.24498e-10	370	-0.368239	0.00171015	1485	0.350505	0.00293257	5053
223111_x_at	Black	-0.139762	0.248521	11326	-0.371329	0.00155189	5977	0.177626	0.141266	9667	-0.442198	0.00012677	3648	-0.704685	9.89935e-12	259	0.212009	0.0780783	9085	0.729685	7.7649e-13	206	0.30152	0.0111933	6288	-0.494324	1.36582e-05	1437	-0.192526	0.110318	8476	0.391287	0.000809826	3037	-0.453655	8.00877e-05	3181	-0.118907	0.32688	10819	0.170291	0.15871	10142	-0.383737	0.00104071	1285	0.138252	0.25372	10850
234491_s_at	Black	0.154082	0.202823	10961	-0.235082	0.0501166	8966	0.398519	0.000633297	3995	-0.312331	0.00848089	6438	-0.499679	1.06362e-05	2172	0.55193	7.31848e-07	1716	0.717484	2.78244e-12	229	0.269477	0.0240756	7114	-0.370814	0.00157732	3327	-0.178933	0.138315	8889	0.392095	0.000788099	3024	-0.313203	0.00828954	5969	0.0379229	0.75528	13551	0.219444	0.0679619	8796	-0.285198	0.0167065	2866	0.162851	0.177983	10140
241347_at	Black	-0.216537	0.0717843	9428	-0.219313	0.0681311	9322	-0.00496129	0.967486	14800	-0.328784	0.00545291	6007	-0.244975	0.0409571	7859	-0.0248404	0.838261	14237	0.482637	2.32374e-05	1158	0.131923	0.276311	11033	-0.00116959	0.992333	14888	0.111039	0.360124	11109	0.248774	0.0378309	6858	-0.171096	0.156723	9828	0.168591	0.162972	9277	0.207744	0.0844018	9113	-0.0142323	0.906909	14157	0.160108	0.185504	10217
209050_s_at	Pink	-0.579859	1.43782e-07	1988	-0.390787	0.000823545	5560	-0.00955579	0.937421	14648	-0.529274	2.46777e-06	2294	-0.0883532	0.467024	12356	-0.37284	0.00147944	4984	0.159811	0.18633	8498	0.288961	0.0152624	6601	0.413132	0.000378749	2550	0.555786	5.89771e-07	1096	0.0323174	0.790557	13879	-0.398546	0.000632717	4144	0.557656	5.30599e-07	825	0.307522	0.00960679	6348	-0.0736174	0.544741	11023	0.406714	0.000476061	3800
223940_x_at	Black	0.122673	0.31168	11761	-0.0854421	0.481884	12688	0.087575	0.470972	12301	-0.0779133	0.521453	12681	-0.388519	0.000888445	4370	0.329032	0.00541568	6054	0.693104	2.94951e-11	292	0.0629263	0.604798	13041	-0.376308	0.00132447	3205	-0.307082	0.00971601	5263	0.11394	0.347635	11200	-0.11641	0.337212	11456	-0.137339	0.256899	10231	0.0707993	0.560287	12949	-0.169613	0.160401	6523	-0.0766541	0.528227	12654
232141_at	Black	-0.0379751	0.754953	14002	-0.167115	0.166739	10604	0.130712	0.280786	11029	-0.242661	0.0429645	8188	-0.322541	0.00646588	5858	0.246882	0.0393621	8115	0.67514	1.45537e-10	323	0.123004	0.310367	11282	-0.147456	0.223161	9484	-0.0574057	0.636904	12982	0.515365	4.98772e-06	1097	-0.193814	0.107912	9135	0.179635	0.13675	8921	0.287355	0.0158651	6921	-0.185663	0.12385	5900	0.165744	0.170296	10058
213940_s_at	Green	-0.0846117	0.486168	12696	-0.527972	2.63924e-06	3086	0.477818	2.87699e-05	2557	-0.391186	0.000812599	4673	-0.559308	4.8305e-07	1342	0.438384	0.00014718	3605	0.701508	1.34261e-11	265	0.622651	8.65844e-09	868	-0.263268	0.027665	5958	0.0828564	0.49529	12072	0.540362	1.37648e-06	855	-0.289484	0.0150708	6550	0.248573	0.0379908	6837	0.519633	4.03231e-06	1785	0.109467	0.36701	9229	0.467617	4.47439e-05	2592
225565_at	Black	0.0567555	0.640731	13452	-0.314795	0.00795006	7177	0.280261	0.0187778	6877	-0.167607	0.165478	10218	-0.528537	2.56356e-06	1749	0.448498	9.86791e-05	3386	0.841765	0	31	0.308536	0.0093592	6071	-0.472255	3.66668e-05	1689	-0.240689	0.0447386	7072	0.484477	2.14004e-05	1441	-0.327287	0.00568216	5629	-0.0144739	0.905336	14435	0.324202	0.0061813	5938	-0.311888	0.00857941	2367	0.113234	0.350649	11566
226575_at	Greenyellow	-0.182271	0.13099	10257	-0.338709	0.0041292	6660	0.364052	0.0019477	4770	-0.347932	0.00316333	5570	-0.422803	0.00026603	3577	0.182681	0.130109	9833	0.545602	1.03697e-06	774	0.196911	0.102289	9137	-0.0611531	0.615033	12622	0.233887	0.0513278	7264	0.571382	2.39418e-07	629	-0.280445	0.0186965	6784	0.416782	0.000331889	2800	0.626008	6.8209e-09	548	-0.321124	0.00671747	2199	0.466758	4.64098e-05	2607
235482_at	Black	-0.133742	0.269685	11474	-0.363784	0.00196391	6135	0.334055	0.00470953	5488	-0.329848	0.00529498	5979	-0.385966	0.000967024	4420	0.244783	0.0411207	8177	0.617375	1.25264e-08	485	0.305681	0.0100711	6157	-0.121111	0.317926	10353	0.138085	0.254298	10226	0.449266	9.56787e-05	1950	-0.286916	0.0160333	6611	0.290371	0.0147498	5687	0.490501	1.62863e-05	2285	-0.216378	0.0719979	4770	0.385651	0.000977166	4247
228986_at	Black	0.27665	0.0204283	7993	0.0552922	0.649378	13490	0.121031	0.318252	11346	-0.0457084	0.707114	13643	-0.291061	0.0145045	6645	0.43895	0.000143975	3591	0.782407	1.33227e-15	117	0.064161	0.597716	12997	-0.338682	0.0041324	4017	-0.345029	0.00344297	4385	0.287699	0.0157344	5747	-0.0723586	0.551659	12717	-0.165182	0.17177	9385	-0.00119009	0.992199	14906	-0.16843	0.163379	6567	-0.133794	0.269499	10961
202412_s_at	Black	0.390711	0.000825654	5417	-0.0163507	0.893129	14492	0.317503	0.00740024	5875	-0.0817946	0.500852	12561	-0.396407	0.000680833	4166	0.590625	7.36692e-08	1261	0.848503	0	28	0.15653	0.195653	10315	-0.450822	8.98548e-05	1955	-0.352193	0.00278948	4236	0.354064	0.0026381	3914	-0.138707	0.252144	10816	-0.180284	0.135314	8885	0.10538	0.385273	11960	-0.216255	0.0721633	4776	-0.0280416	0.817755	14100
229389_at	Skyblue	-0.154057	0.202897	10962	-0.327932	0.00558225	6876	0.152984	0.206097	10377	-0.448873	9.72029e-05	3534	-0.365995	0.00183403	4871	0.0936143	0.44081	12305	0.508712	6.90835e-06	971	0.293866	0.0135427	6490	-0.0683106	0.574189	12347	0.123258	0.309359	10681	0.233358	0.0518723	7304	-0.236099	0.0491032	7960	0.225456	0.0605761	7483	0.343049	0.00364616	5470	0.0465117	0.702206	12400	0.193941	0.107677	9297
205809_s_at	Black	0.417845	0.000319264	4842	0.148322	0.220425	11097	0.208577	0.0831362	8791	0.0124456	0.918553	14594	-0.148724	0.219164	10623	0.547556	9.31929e-07	1761	0.760832	2.13163e-14	149	0.0223124	0.854531	14264	-0.208479	0.0832844	7551	-0.26622	0.0259058	6336	0.264095	0.0271627	6414	0.126974	0.294887	11147	-0.0610402	0.615688	12740	0.0354185	0.770984	13923	-0.0688424	0.571204	11262	-0.103144	0.395494	11842
204334_at	Black	-0.0866108	0.475888	12641	-0.169029	0.161866	10546	0.109062	0.368795	11684	-0.244349	0.0414922	8140	-0.34941	0.0030289	5264	0.109256	0.367937	11875	0.62034	1.01875e-08	476	0.136403	0.260186	10896	-0.133896	0.269131	9932	0.0160055	0.895373	14413	0.474732	3.29314e-05	1572	-0.234021	0.0511913	8018	0.124732	0.303565	10643	0.262638	0.0280536	7577	-0.241981	0.0435694	3965	0.189218	0.116691	9450
209024_s_at	Black	0.408747	0.000443004	5047	0.221907	0.064853	9270	-0.0137845	0.909826	14510	0.0791192	0.515007	12635	-0.164008	0.17488	10202	0.419642	0.000298939	3969	0.713319	4.23683e-12	238	-0.0736625	0.544494	12691	-0.309872	0.00904129	4667	-0.430799	0.00019704	2731	-0.00539487	0.964646	14767	0.165407	0.171179	9995	-0.313526	0.00821964	5113	-0.230857	0.0545087	8461	-0.0013323	0.991266	14877	-0.279616	0.0190639	6894
212073_at	Black	0.206508	0.0863089	9677	0.059909	0.622258	13381	0.0638513	0.599489	13025	-0.043392	0.721335	13717	-0.13377	0.269586	11069	0.329888	0.00528909	6027	0.618304	1.1744e-08	482	0.12749	0.292912	11158	-0.0923769	0.4469	11457	-0.181952	0.131677	8786	0.118001	0.330606	11079	-0.103011	0.396107	11824	0.0642268	0.59734	12616	-0.0157255	0.897193	14498	-0.0227617	0.851635	13678	-0.118039	0.330448	11408
222366_at	Black	-0.367699	0.00173927	5904	-0.32923	0.00538627	6849	0.0801503	0.509528	12511	-0.423854	0.000255846	3991	-0.158521	0.189957	10351	-0.0844772	0.486864	12568	0.508496	6.98115e-06	973	0.181452	0.13276	9587	0.155342	0.19911	9216	0.282787	0.0176922	5899	0.378795	0.00122253	3306	-0.361612	0.00209945	4887	0.390134	0.000841774	3362	0.377459	0.00127637	4655	-0.170861	0.157299	6477	0.26694	0.0254918	7215
224572_s_at	Skyblue	-0.468752	4.26278e-05	3880	-0.46608	4.77642e-05	4177	-0.035043	0.773347	13900	-0.487569	1.86136e-05	2887	-0.31274	0.0083907	6092	-0.159616	0.186875	10490	0.350314	0.00294915	2955	0.396736	0.000673232	4040	0.0274377	0.821614	13953	0.172588	0.153084	9082	0.151976	0.209139	9937	-0.492185	1.50751e-05	2580	0.374468	0.00140476	3711	0.372942	0.00147462	4756	-0.185686	0.123803	5897	0.219506	0.0678819	8577
218320_s_at	Yellow	0.37155	0.00154111	5829	0.53758	1.59675e-06	2931	-0.193651	0.108214	9199	0.775204	3.33067e-15	287	0.532556	2.08066e-06	1694	-0.0029414	0.98072	14852	-0.380961	0.00113957	2417	-0.416883	0.000330668	3600	0.0295297	0.808263	13881	-0.26291	0.027885	6445	-0.196104	0.103732	8488	0.437207	0.000154068	3441	-0.292287	0.0140772	5641	-0.286631	0.0161435	6943	-0.0224512	0.853636	13698	-0.341746	0.00378562	5263
222810_s_at	Black	-0.17089	0.15723	10551	-0.168587	0.162982	10558	0.020574	0.865755	14311	-0.335363	0.0045396	5860	-0.276078	0.0207006	7008	0.0255632	0.83362	14217	0.632746	4.18888e-09	444	0.0375792	0.75743	13811	-0.0178267	0.883546	14302	0.064999	0.59293	12701	0.475907	3.1285e-05	1558	-0.217539	0.0704482	8469	0.282197	0.0179404	5918	0.349915	0.00298407	5313	-0.25964	0.0299641	3495	0.136174	0.260994	10905
216550_x_at	Black	-0.0552366	0.649708	13500	-0.357603	0.00237184	6246	0.408393	0.000448613	3800	-0.402731	0.000547394	4431	-0.571394	2.39247e-07	1188	0.366313	0.00181597	5140	0.595461	5.41203e-08	551	0.382126	0.00109711	4342	-0.283078	0.0175706	5364	0.0262491	0.829223	14055	0.321988	0.00656303	4775	-0.24339	0.0423233	7758	0.0476723	0.695135	13199	0.249877	0.0369611	7936	-0.11638	0.337338	8908	0.387684	0.000913505	4204
224637_at	Yellow	0.48268	2.31931e-05	3612	0.379496	0.00119513	5788	-0.00447377	0.970679	14817	0.821734	0	145	0.408349	0.000449317	3893	0.194807	0.106084	9500	-0.248772	0.0378325	5494	-0.118324	0.329272	11430	-0.146395	0.226545	9521	-0.307707	0.00956132	5238	-0.18631	0.122523	8778	0.426644	0.00023052	3657	-0.407262	0.000466927	3008	-0.269307	0.0241687	7394	0.195807	0.104267	5512	-0.272391	0.0225322	7074
205606_at	Black	-0.0882685	0.467453	12598	-0.332525	0.00491546	6785	0.149775	0.215886	10470	-0.298358	0.0121169	6788	-0.450527	9.09335e-05	3030	0.259548	0.0300243	7752	0.730567	7.06102e-13	201	0.290409	0.0147363	6571	-0.338952	0.00410078	4010	-0.152638	0.207138	9717	0.449427	9.50585e-05	1943	-0.38145	0.00112158	4473	0.100317	0.408643	11385	0.345709	0.00337556	5414	-0.316213	0.00765789	2295	0.0563271	0.643258	13248
226975_at	Black	0.0761665	0.530861	12913	-0.109366	0.367454	12111	0.149785	0.215857	10469	-0.117694	0.331872	11555	-0.398208	0.000640099	4122	0.29805	0.0122104	6765	0.795653	2.22045e-16	92	0.0277142	0.819847	14107	-0.36194	0.00207845	3508	-0.217694	0.0702433	7746	0.456858	7.02301e-05	1820	-0.145441	0.22962	10612	-0.0367976	0.762324	13595	0.270111	0.0237325	7366	-0.383314	0.00105528	1294	0.0320719	0.792112	13987
230000_at	Black	-0.0379754	0.754952	14001	-0.208476	0.0832892	9570	0.234642	0.0505598	8085	-0.229162	0.0563572	8538	-0.235461	0.0497371	8117	0.227284	0.0584648	8686	0.552048	7.2706e-07	739	0.266572	0.025703	7188	0.0162452	0.893815	14357	0.143093	0.23731	10056	0.400345	0.000594651	2870	-0.0298537	0.8062	13956	0.284104	0.0171476	5869	0.344383	0.00350819	5445	0.13741	0.256651	7917	0.342036	0.0037542	5253
208663_s_at	Black	0.398616	0.000631185	5260	0.285607	0.0165442	7826	-0.00535433	0.964911	14793	0.0218004	0.857834	14329	-0.256102	0.0323585	7535	0.350545	0.00292911	5524	0.757268	3.30846e-14	156	-0.151393	0.21091	10481	-0.361245	0.00212317	3519	-0.435732	0.000163116	2647	0.126949	0.294984	10765	0.116388	0.337303	11457	-0.390847	0.000821907	3345	-0.236797	0.0484177	8306	-0.190431	0.114323	5717	-0.244049	0.0417507	7851
224933_s_at	Black	0.178323	0.139687	10362	-0.14118	0.243703	11296	0.206894	0.0857092	8842	-0.156172	0.196691	10502	-0.50441	8.49783e-06	2109	0.412014	0.000394266	4117	0.849569	0	27	0.241524	0.0439804	7910	-0.454324	7.79302e-05	1920	-0.301499	0.011199	5403	0.441349	0.000131073	2104	-0.162305	0.179464	10082	-0.140167	0.247139	10155	0.147768	0.222175	10752	-0.203137	0.0916803	5235	0.0386005	0.751048	13809
213328_at	Black	0.217687	0.0702514	9400	-0.137799	0.255291	11379	0.345686	0.00337784	5208	-0.195502	0.104819	9455	-0.523222	3.36461e-06	1822	0.514284	5.26132e-06	2241	0.878174	0	8	0.14442	0.232942	10689	-0.478196	2.82957e-05	1612	-0.269969	0.0238091	6241	0.501186	9.90575e-06	1252	-0.22696	0.0588347	8212	-0.153395	0.204866	9752	0.235058	0.0501403	8353	-0.334343	0.00467155	1968	0.084806	0.485164	12393
203833_s_at	Skyblue	0.328363	0.00551659	6775	0.392866	0.000767865	5519	-0.230937	0.0544226	8180	0.074625	0.539233	12793	0.113966	0.347521	11605	0.171373	0.156043	10169	0.488643	1.77271e-05	1114	-0.20404	0.0902161	8909	-0.00103981	0.993184	14895	-0.300513	0.0114806	5434	-0.182796	0.129864	8888	0.292031	0.0141652	6480	-0.200236	0.0965114	8243	-0.353441	0.00268767	5228	0.184271	0.126743	5956	-0.366249	0.00181958	4681
223413_s_at	Black	0.179306	0.137482	10333	-0.0881117	0.468247	12616	0.307575	0.00959384	6159	-0.108809	0.369914	11797	-0.12335	0.308996	11329	0.370846	0.00157572	5033	0.598629	4.40983e-08	541	0.185373	0.124449	9472	-0.0641671	0.597681	12505	0.0541224	0.656324	13084	0.19553	0.104768	8505	-0.0294223	0.808947	13975	0.017668	0.884576	14321	0.0800639	0.509986	12683	0.0830169	0.494453	10559	0.174581	0.148324	9821
225640_at	Black	0.35024	0.00295557	6296	0.0184739	0.879349	14442	0.267687	0.0250676	7195	-0.0396517	0.744497	13833	-0.404338	0.000517506	3976	0.565351	3.41132e-07	1551	0.856956	0	18	0.048985	0.687169	13466	-0.449362	9.53096e-05	1984	-0.360625	0.00216374	4065	0.343443	0.00360492	4170	-0.00336156	0.977966	14839	-0.198926	0.0987569	8275	0.071962	0.553847	12910	-0.204808	0.0889863	5175	-0.0187149	0.877788	14366
208994_s_at	Black	0.196464	0.103087	9892	-0.0403349	0.740248	13852	0.283367	0.0174506	6773	-0.181463	0.132735	9824	-0.383992	0.00103204	4475	0.351286	0.00286555	5502	0.656784	6.65516e-10	374	0.089612	0.460676	12218	-0.322002	0.00656058	4379	-0.162266	0.17957	9419	0.173739	0.150322	9195	-0.0992506	0.413666	11918	-0.226535	0.0593228	7453	0.010796	0.929319	14632	-0.216192	0.0722482	4778	0.130125	0.282968	11069
200818_at	Yellow	0.501044	9.97249e-06	3247	0.406963	0.000471889	5274	0.0519684	0.669191	13382	0.856334	0	66	0.360691	0.0021594	4992	0.259762	0.0298841	7746	-0.226191	0.0597193	6188	-0.19538	0.10504	9171	-0.165148	0.171861	8871	-0.316663	0.0075671	5023	-0.0891065	0.463219	11989	0.447514	0.000102649	3278	-0.339558	0.00403045	4460	-0.151574	0.210359	10652	0.0528988	0.663622	12058	-0.200404	0.0962255	9119
224879_at	Yellow	0.456458	7.13984e-05	4114	0.479014	2.72927e-05	3962	-0.0964562	0.427001	12050	0.878237	0	31	0.496094	1.25805e-05	2231	0.106422	0.380567	11954	-0.294565	0.0133116	4212	-0.324145	0.00619086	5696	-0.0337687	0.78138	13699	-0.26774	0.0250374	6300	-0.187167	0.120782	8753	0.482452	2.34303e-05	2738	-0.351707	0.00282996	4181	-0.272096	0.0226843	7318	0.0781905	0.519967	10802	-0.295892	0.0128827	6461
203627_at	Salmon	-0.146938	0.22481	11134	-0.281194	0.01837	7917	0.210378	0.0804511	8733	-0.334084	0.0047057	5887	-0.176787	0.143185	9841	0.162738	0.178289	10398	0.429125	0.000209949	1692	0.301985	0.0110627	6272	0.10552	0.384642	10948	0.204941	0.0887731	8106	0.363929	0.0019551	3660	-0.338959	0.00409991	5376	0.501965	9.5469e-06	1430	0.443212	0.000121798	3166	-0.163803	0.175428	6766	0.25677	0.0318948	7496
228249_at	Yellow	0.677797	1.15745e-10	836	0.503955	8.68428e-06	3487	0.189698	0.115749	9313	0.767066	9.76996e-15	321	0.328161	0.00554727	5729	0.394075	0.000737085	4472	-0.204335	0.0897414	6923	-0.23662	0.0485912	8044	-0.205221	0.0883298	7633	-0.341993	0.00375887	4461	-0.102361	0.399109	11574	0.433864	0.000175273	3514	-0.450909	8.95411e-05	2168	-0.261485	0.0287758	7617	-0.0133473	0.912675	14207	-0.218243	0.0695212	8610
227514_at	Black	0.40362	0.000530673	5147	0.258678	0.0306002	8420	-0.0166187	0.891388	14420	0.0590963	0.626998	13256	-0.0420092	0.72987	13672	0.405327	0.000499878	4251	0.69273	3.05289e-11	295	-0.0655194	0.589967	12952	-0.117765	0.331581	10493	-0.318579	0.00719125	4975	0.0783852	0.518925	12361	0.272384	0.0225357	6996	-0.142734	0.238502	10073	-0.181455	0.132752	9825	0.112097	0.355538	9101	-0.227163	0.0586022	8341
228755_at	Yellow	-0.571299	2.4059e-07	2098	-0.453901	7.92889e-05	4376	0.0377494	0.756365	13818	-0.612978	1.69536e-08	1330	-0.265499	0.0263269	7264	-0.295138	0.0131249	6833	0.235683	0.0495158	5869	0.304024	0.0105058	6215	0.217838	0.0700531	7271	0.439745	0.000139576	2583	0.0222367	0.855019	14197	-0.414581	0.000359469	3834	0.370695	0.00158323	3801	0.22776	0.0579246	8543	-0.143372	0.236388	7647	0.401863	0.000564181	3913
229457_at	Greenyellow	-0.107675	0.37495	12125	-0.410806	0.000411688	5197	0.533864	1.94288e-06	1757	-0.469447	4.13786e-05	3176	-0.390443	0.000833124	4320	0.362276	0.00205709	5231	0.551038	7.69052e-07	746	0.417913	0.000318478	3579	-0.0130377	0.914692	14477	0.284466	0.0170006	5857	0.545314	1.05339e-06	819	-0.336991	0.00433564	5423	0.345017	0.00344423	4338	0.457973	6.70706e-05	2888	-0.180356	0.135156	6100	0.566964	3.1053e-07	1098
212095_s_at	Black	0.136716	0.259084	11398	-0.116434	0.337113	11933	0.262049	0.0284205	7345	-0.106044	0.382271	11887	-0.429817	0.000204518	3429	0.390223	0.000839267	4563	0.771363	5.55112e-15	130	0.147131	0.224194	10603	-0.390828	0.000822431	2944	-0.216029	0.07247	7795	0.445418	0.000111604	2032	-0.204588	0.0893363	8846	-0.0421632	0.728918	13409	0.288462	0.0154476	6900	-0.380594	0.00115326	1329	0.115431	0.341318	11491
217885_at	Skyblue	-0.267556	0.0251414	8196	-0.294781	0.0132412	7603	0.298221	0.0121585	6383	-0.339597	0.00402606	5755	-0.128171	0.290321	11207	0.0642517	0.597197	13131	0.396672	0.000674697	2167	0.298391	0.0121071	6372	0.303747	0.0105799	4822	0.481597	2.43399e-05	1953	0.514481	5.21043e-06	1111	-0.225386	0.060658	8255	0.642481	2.02752e-09	296	0.573706	2.08479e-07	1068	-0.103535	0.393694	9522	0.515567	4.93824e-06	1835
211000_s_at	Black	0.287108	0.0159594	7739	0.0905734	0.45586	12564	-0.00214118	0.985964	14873	-0.0010605	0.993048	14909	-0.222603	0.0639959	8482	0.398367	0.000636626	4389	0.739763	2.56684e-13	190	-0.00427076	0.972009	14800	-0.339593	0.00402644	3990	-0.42688	0.000228487	2797	0.141818	0.241559	10253	-0.00260405	0.982931	14862	-0.267916	0.0249389	6290	-0.148184	0.22086	10743	-0.118915	0.326845	8773	-0.243589	0.0421503	7868
234104_at	Black	-0.114565	0.344976	11953	-0.504615	8.41467e-06	3477	0.401817	0.000565069	3920	-0.369055	0.001667	5100	-0.661481	4.55606e-10	469	0.381425	0.00112249	4771	0.774541	3.77476e-15	125	0.483233	2.26268e-05	2457	-0.468865	4.24209e-05	1733	-0.0914694	0.451396	11765	0.551034	7.69197e-07	776	-0.471463	3.79427e-05	2914	-0.00804465	0.947302	14667	0.377897	0.00125849	4643	-0.326667	0.00577949	2089	0.350214	0.00295785	5060
202090_s_at	Yellow	0.537693	1.58721e-06	2619	0.565659	3.35088e-07	2465	-0.084035	0.489156	12402	0.896694	0	14	0.525523	2.99263e-06	1788	0.15545	0.198794	10623	-0.279325	0.019194	4600	-0.398726	0.000628809	3994	-0.0189499	0.876265	14257	-0.298758	0.0119966	5485	-0.265418	0.0263744	6370	0.641906	2.11789e-09	861	-0.395632	0.000699072	3253	-0.305498	0.0101184	6410	0.144536	0.232563	7592	-0.310534	0.00888735	6054
236368_at	Black	0.0998708	0.41074	12305	-0.264049	0.0271904	8304	0.26027	0.0295535	7397	-0.110961	0.360465	11730	-0.481153	2.48259e-05	2457	0.45925	6.36137e-05	3194	0.822346	0	58	0.287497	0.0158109	6640	-0.461488	5.7951e-05	1840	-0.276531	0.0204844	6070	0.363836	0.00196071	3663	-0.244792	0.0411133	7721	-0.0966993	0.425831	11502	0.212427	0.0774798	9004	-0.230628	0.0547555	4292	0.0778909	0.521573	12610
229033_s_at	Black	0.0459821	0.70544	13758	-0.111674	0.35737	12059	0.0446814	0.713407	13604	-0.284727	0.0168951	7100	-0.260284	0.0295445	7407	0.189118	0.116888	9654	0.585948	9.87965e-08	583	0.11995	0.322623	11385	-0.101411	0.403523	11122	-0.0680488	0.57566	12596	0.215822	0.0727498	7863	-0.191259	0.112726	9220	0.0849674	0.48433	11939	0.0321364	0.791703	14002	-0.0651617	0.592003	11438	-0.0604864	0.6189	13127
232778_at	Black	-0.145355	0.229898	11172	-0.385478	0.000982743	5664	0.332495	0.00491953	5522	-0.36171	0.00209312	5239	-0.419789	0.000297324	3651	0.290475	0.0147128	6959	0.675276	1.43853e-10	322	0.311206	0.00873328	6000	-0.148576	0.219628	9441	0.0971938	0.423457	11564	0.611624	1.85912e-08	443	-0.403664	0.00052986	4039	0.359967	0.00220761	3999	0.512539	5.73275e-06	1905	-0.251867	0.0354338	3695	0.291522	0.0143424	6560
236241_at	Black	0.189644	0.115856	10068	-0.179887	0.13619	10278	0.454197	7.83357e-05	2956	-0.164706	0.173027	10298	-0.428377	0.000215962	3462	0.536345	1.70479e-06	1924	0.7992	0	84	0.22556	0.060454	8352	-0.327468	0.00565386	4259	-0.109697	0.365996	11148	0.514254	5.26919e-06	1113	-0.220648	0.066428	8397	0.0360714	0.766881	13621	0.320742	0.00678682	6028	-0.364692	0.00190958	1532	0.233452	0.0517752	8153
200998_s_at	Pink	-0.38029	0.00116471	5636	-0.365381	0.00186928	6110	0.0414256	0.733482	13708	-0.478093	2.84234e-05	3044	-0.190579	0.114036	9418	-0.124851	0.303103	11459	0.250714	0.0363124	5434	0.44191	0.000128213	3136	0.165708	0.17039	8852	0.28645	0.0162135	5806	-0.0691928	0.569242	12663	-0.297311	0.0124371	6347	0.297661	0.0123294	5500	0.213895	0.0754048	8960	0.086416	0.476885	10396	0.2767	0.0204042	6963
217593_at	Skyblue	-0.278583	0.0195298	7955	-0.13348	0.270633	11491	-0.0623301	0.608231	13065	-0.309175	0.00920587	6516	-0.131969	0.276142	11112	-0.149755	0.215948	10769	0.373302	0.00145788	2557	0.109523	0.366762	11659	0.146745	0.225427	9511	0.165964	0.169721	9284	0.0857017	0.480548	12102	-0.239827	0.0455336	7847	0.274858	0.0212919	6085	0.174287	0.14902	10032	-0.305833	0.0100321	2486	0.15457	0.201378	10380
223037_at	Yellow	0.521564	3.65907e-06	2897	0.577845	1.62518e-07	2295	-0.00368772	0.975829	14837	0.848945	0	82	0.592423	6.57267e-08	990	0.115015	0.343073	11712	-0.353648	0.00267115	2896	-0.353681	0.00266848	4968	0.0916963	0.45027	11476	-0.145988	0.227855	9945	-0.222936	0.0635892	7634	0.647758	1.3535e-09	816	-0.336334	0.0044169	4537	-0.284726	0.0168956	6996	0.150801	0.212722	7313	-0.159437	0.187376	10235
201454_s_at	Black	0.282942	0.0176273	7835	-0.00102012	0.993313	14916	0.319929	0.00693641	5819	-0.0454786	0.708521	13647	-0.240921	0.0445271	7966	0.455045	7.56634e-05	3265	0.654927	7.71683e-10	379	0.207731	0.084422	8806	-0.243879	0.0418982	6471	-0.148747	0.219092	9841	0.145014	0.231005	10160	-0.144624	0.232275	10637	-0.101124	0.404861	11361	0.0116675	0.92363	14607	-0.171859	0.154855	6447	0.0651774	0.591914	12984
235834_at	Greenyellow	-0.407781	0.000458436	5062	-0.54295	1.19752e-06	2847	0.349961	0.00298005	5100	-0.491318	1.5688e-05	2830	-0.52239	3.50943e-06	1844	0.0693547	0.568337	12985	0.48263	2.32455e-05	1159	0.436227	0.000160025	3238	-0.0805231	0.507554	11887	0.286829	0.016067	5792	0.420323	0.000291549	2449	-0.364511	0.00192029	4829	0.388863	0.000878328	3401	0.60672	2.58728e-08	732	-0.230451	0.0549474	4304	0.602978	3.31704e-08	758
200842_s_at	Black	0.35656	0.00244769	6148	0.101254	0.404255	12301	0.122708	0.311541	11289	-0.0257662	0.832318	14224	-0.382151	0.0010962	4508	0.454091	7.86749e-05	3284	0.792849	2.22045e-16	99	-0.0413214	0.734128	13697	-0.456793	7.04201e-05	1892	-0.420365	0.000291096	2915	0.244962	0.0409681	6967	0.0585664	0.630095	13102	-0.328112	0.00555476	4732	-0.0590264	0.627406	13260	-0.164404	0.173825	6742	-0.132857	0.272898	10988
226877_at	Yellow	-0.405538	0.000496189	5104	-0.564095	3.66924e-07	2498	0.431922	0.000188789	3367	-0.684347	6.51396e-11	754	-0.452789	8.29645e-05	2986	0.0357009	0.769209	13918	0.355579	0.00252104	2860	0.461337	5.8318e-05	2826	0.082635	0.496447	11817	0.503991	8.66925e-06	1645	0.419116	0.000304765	2474	-0.470733	3.9155e-05	2933	0.531238	2.22874e-06	1101	0.602466	3.43091e-08	775	-0.161362	0.182037	6861	0.616336	1.34612e-08	652
212188_at	Black	0.148715	0.219191	11092	-0.209786	0.0813255	9545	0.221282	0.0656306	8435	-0.228345	0.0572664	8556	-0.548689	8.75661e-07	1486	0.501062	9.9642e-06	2431	0.842951	0	30	0.138091	0.254276	10864	-0.46717	4.56026e-05	1762	-0.320384	0.00685245	4941	0.511536	6.02146e-06	1141	-0.165829	0.170074	9981	-0.00106317	0.993031	14914	0.272173	0.0226445	7314	-0.133595	0.270218	8074	0.00947236	0.937966	14660
222628_s_at	Black	-0.143337	0.236502	11223	-0.257363	0.0314879	8445	0.206323	0.0865959	8852	-0.322668	0.00644362	6143	-0.425735	0.000238507	3518	0.108519	0.371198	11899	0.592186	6.67266e-08	563	0.205023	0.0886435	8878	-0.204611	0.0892999	7661	0.0339464	0.780258	13812	0.280428	0.0187041	5944	-0.438795	0.000144843	3414	0.0129684	0.915144	14491	0.177789	0.140894	9932	-0.417251	0.000326259	950	0.222219	0.0644679	8486
213735_s_at	Yellow	0.453236	8.14664e-05	4180	0.498504	1.12402e-05	3609	-0.138576	0.252596	10799	0.85174	0	76	0.448892	9.71287e-05	3057	0.110368	0.363056	11843	-0.254504	0.0334916	5340	-0.36869	0.0016862	4613	-0.100109	0.409618	11168	-0.347103	0.00324105	4343	-0.189683	0.115778	8673	0.482019	2.38878e-05	2743	-0.375189	0.00137277	3696	-0.277361	0.0200938	7177	0.00271425	0.982208	14800	-0.364201	0.00193879	4728
203321_s_at	Black	0.126303	0.297469	11668	0.0156467	0.897706	14515	0.047589	0.695641	13515	-0.155466	0.198748	10519	-0.25004	0.0368335	7708	0.298626	0.0120362	6753	0.70415	1.04239e-11	257	0.000390616	0.997439	14930	-0.163331	0.176691	8937	-0.214701	0.0742854	7820	0.397461	0.000656734	2920	-0.242124	0.0434417	7792	0.0913322	0.452078	11702	0.108721	0.370303	11864	-0.299569	0.0117557	2613	-0.0925417	0.446086	12173
205580_s_at	Black	-0.0995003	0.412486	12320	-0.385869	0.00097015	5655	0.193263	0.108936	9215	-0.263283	0.0276559	7672	-0.286367	0.0162458	6760	0.237358	0.0478729	8398	0.533914	1.93773e-06	826	0.54089	1.33802e-06	1651	-0.0959176	0.429599	11319	0.0577143	0.635091	12968	0.135468	0.263499	10459	-0.273447	0.0219939	6970	0.200332	0.0963482	8239	0.210056	0.0809264	9067	0.120471	0.320511	8692	0.169029	0.161867	9978
226999_at	Black	0.0235887	0.846308	14366	-0.276294	0.0205975	8024	0.297107	0.0125003	6412	-0.216375	0.0720015	8879	-0.47781	2.87805e-05	2520	0.398914	0.000624762	4378	0.831068	0	43	0.250142	0.0367547	7698	-0.391207	0.000812006	2936	-0.158654	0.189582	9520	0.567549	3.00083e-07	662	-0.229075	0.0564539	8151	0.0265312	0.827415	13973	0.350284	0.00295176	5302	-0.268946	0.0243663	3263	0.184102	0.127098	9572
229985_at	Orange	0.184256	0.126775	10209	0.454276	7.80815e-05	4369	-0.253297	0.0343691	7588	0.0679377	0.576285	12989	0.171917	0.154713	9980	-0.0581118	0.632758	13295	0.394578	0.000724598	2204	-0.369344	0.00165199	4592	0.197601	0.10107	7855	-0.0750845	0.536731	12354	-0.167448	0.165886	9408	0.188115	0.118877	9324	-0.0483409	0.691073	13179	-0.297484	0.0123838	6646	-0.131134	0.27922	8184	-0.252218	0.03517	7625
226236_at	Yellow	0.589677	7.82136e-08	1869	0.427522	0.000223036	4839	0.0569419	0.639633	13227	0.869394	0	43	0.415192	0.0003516	3736	0.321878	0.00658258	6204	-0.183748	0.127844	7685	-0.183217	0.128968	9546	-0.149137	0.217872	9422	-0.346843	0.00326576	4350	-0.0861124	0.47844	12091	0.440524	0.000135386	3392	-0.370852	0.00157544	3797	-0.210244	0.0806483	9060	0.110976	0.360401	9154	-0.281633	0.0181811	6833
217939_s_at	Skyblue	0.112094	0.355549	12015	0.0374804	0.758048	13944	0.0368418	0.762047	13842	0.186424	0.12229	9695	0.0524083	0.666555	13407	-0.0500902	0.680488	13536	-0.339185	0.00407364	3191	-0.124111	0.305999	11257	-0.121926	0.314656	10328	-0.0801107	0.509737	12183	0.0109771	0.928136	14566	-0.107181	0.377159	11710	-0.194364	0.106896	8416	-0.0435769	0.720196	13692	-0.0863558	0.477193	10400	-0.157076	0.194079	10305
208965_s_at	Black	-0.110496	0.362495	12052	-0.573491	2.11175e-07	2353	0.444995	0.000113495	3138	-0.417867	0.00031901	4101	-0.644455	1.74467e-09	583	0.397059	0.000665821	4409	0.64933	1.19814e-09	399	0.57465	1.97029e-07	1259	-0.381897	0.00110533	3093	0.0246973	0.839179	14097	0.432016	0.000188118	2264	-0.345204	0.00342552	5221	0.171449	0.155857	9160	0.476737	3.01683e-05	2526	0.0160731	0.894933	14037	0.413217	0.000377593	3651
231530_s_at	Blue	0.48875	1.7641e-05	3483	0.650185	1.12088e-09	1396	-0.146391	0.22656	10571	0.731094	6.67022e-13	498	0.556986	5.5113e-07	1379	0.0334684	0.783277	13986	-0.344608	0.00348536	3077	-0.504195	8.58558e-06	2127	0.0565869	0.641725	12809	-0.259202	0.0302521	6551	-0.216932	0.0712549	7828	0.469589	4.11267e-05	2949	-0.329074	0.0054095	4711	-0.359704	0.00222537	5081	-0.122101	0.313958	8616	-0.388226	0.00089716	4192
208772_at	Black	-0.0234783	0.847019	14371	-0.243294	0.0424078	8768	0.400532	0.000590827	3948	-0.398039	0.000643822	4536	-0.400251	0.000596597	4078	0.292016	0.0141705	6922	0.654658	7.88323e-10	380	0.202163	0.09328	8969	-0.119338	0.325117	10437	0.138489	0.252898	10211	0.656528	6.79306e-10	290	-0.477621	2.90199e-05	2812	0.260102	0.0296627	6504	0.400232	0.000596979	4126	-0.450511	9.09928e-05	715	0.298622	0.0120374	6380
222616_s_at	Black	0.412709	0.000384561	4955	0.170575	0.158008	10507	0.213785	0.0755598	8632	0.0401485	0.741407	13815	-0.264782	0.0267506	7293	0.489079	1.73786e-05	2637	0.75168	6.4837e-14	169	-0.0191033	0.875272	14353	-0.340115	0.00396687	3978	-0.332697	0.00489189	4689	0.187881	0.119345	8729	0.0454012	0.708994	13489	-0.268317	0.0247146	6273	-0.0873735	0.471997	12459	-0.204376	0.0896766	5186	-0.0764854	0.529137	12659
224447_s_at	Yellow	0.382816	0.00107264	5579	0.538307	1.53619e-06	2918	-0.247592	0.0387816	7719	0.782081	1.33227e-15	265	0.709201	6.37557e-12	243	-0.0945524	0.436224	12276	-0.469052	4.20829e-05	1285	-0.296288	0.012757	6424	0.253384	0.0343058	6229	-0.0762596	0.530358	12306	-0.406479	0.000480016	2737	0.648791	1.24934e-09	808	-0.251008	0.0360861	6767	-0.424817	0.000246823	3567	0.433261	0.000179372	838	-0.341642	0.00379694	5265
226715_at	Salmon	-0.164673	0.173114	10707	-0.216871	0.0713359	9378	0.284912	0.0168207	6730	-0.314425	0.00802769	6366	-0.0446894	0.713358	13601	0.146833	0.225144	10843	0.247592	0.0387817	5525	0.349832	0.00299139	5051	0.333222	0.00482069	4132	0.400416	0.000593188	3287	0.176048	0.144892	9117	-0.163386	0.176544	10048	0.614681	1.50865e-08	431	0.411613	0.000399974	3860	0.0518841	0.669696	12123	0.413921	0.000368131	3628
209411_s_at	Pink	-0.548106	9.04189e-07	2458	-0.555553	5.97541e-07	2644	0.186298	0.122548	9403	-0.640112	2.42497e-09	1095	-0.236458	0.0487498	8098	-0.164341	0.173993	10354	0.144016	0.234265	9120	0.560664	4.4706e-07	1431	0.314607	0.00798939	4548	0.571558	2.36926e-07	950	0.0356706	0.769399	13766	-0.418982	0.000306269	3756	0.594901	5.6102e-08	534	0.388753	0.000881565	4377	0.177488	0.14158	6210	0.481987	2.39212e-05	2363
215032_at	Skyblue	-0.435788	0.000162761	4510	-0.246875	0.039368	8682	-0.220243	0.066941	8466	-0.485483	2.04534e-05	2929	-0.396456	0.00067969	4162	-0.245212	0.0407563	8165	0.350887	0.00289962	2947	0.0251631	0.836188	14177	-0.0437135	0.719356	13303	0.0353918	0.771152	13759	0.173695	0.150427	9198	-0.342695	0.00368357	5286	0.221492	0.0653688	7615	0.106894	0.378447	11915	-0.177189	0.142262	6222	0.0354631	0.770704	13899
235640_at	Black	-0.209647	0.0815324	9598	-0.390052	0.000844094	5578	0.268373	0.0246836	7177	-0.46858	4.29425e-05	3195	-0.405634	0.000494502	3948	0.187251	0.120611	9706	0.470504	3.95426e-05	1273	0.403142	0.00053961	3891	-0.0338148	0.781089	13697	0.186379	0.122382	8662	0.377802	0.00126235	3332	-0.310353	0.00892911	6038	0.352178	0.00279065	4174	0.358394	0.00231572	5117	-0.128736	0.288183	8304	0.379172	0.00120772	4382
223287_s_at	Greenyellow	-0.390434	0.000833362	5426	-0.646394	1.50359e-09	1434	0.3649	0.00189734	4750	-0.541434	1.29953e-06	2151	-0.568452	2.84607e-07	1223	0.147706	0.22237	10822	0.536688	1.67405e-06	816	0.57514	1.9131e-07	1257	-0.120355	0.320983	10392	0.268335	0.0247044	6283	0.674622	1.5214e-10	242	-0.496322	1.24477e-05	2525	0.522641	3.46516e-06	1181	0.703115	1.15139e-11	201	-0.129538	0.285166	8261	0.540693	1.35224e-06	1432
223139_s_at	Black	0.123398	0.308808	11742	-0.141939	0.241153	11275	0.145385	0.229804	10614	-0.202219	0.0931886	9281	-0.460572	6.02109e-05	2822	0.371716	0.00153304	5009	0.797443	2.22045e-16	85	0.135408	0.263709	10917	-0.37045	0.00159552	3336	-0.256496	0.0320843	6626	0.499329	1.08129e-05	1269	-0.202747	0.0923189	8896	-0.0195217	0.872562	14256	0.13939	0.249793	11011	-0.198833	0.0989175	5404	0.0258269	0.831929	14152
213718_at	Black	-0.0159807	0.895534	14545	-0.166323	0.168789	10620	0.059756	0.623149	13131	-0.0917663	0.449923	12276	-0.256013	0.0324208	7538	0.250668	0.0363477	8011	0.652035	9.69723e-10	394	0.0837484	0.490644	12389	-0.185721	0.123731	8229	-0.151627	0.210199	9743	0.29572	0.0129374	5508	-0.187223	0.120669	9352	0.144357	0.233149	10031	0.237527	0.0477096	8282	-0.205113	0.0885004	5162	0.00230957	0.984861	14876
223135_s_at	Black	0.261978	0.0284647	8318	0.118746	0.327541	11860	0.0491784	0.685998	13459	0.00190619	0.987505	14891	-0.310311	0.00893888	6157	0.337914	0.00422362	5840	0.770242	6.43929e-15	132	-0.0717639	0.554942	12752	-0.35012	0.00296606	3747	-0.360247	0.00218885	4069	0.322976	0.00639028	4741	-0.0124415	0.91858	14521	-0.220289	0.0668824	7649	0.0182645	0.880707	14425	-0.274857	0.0212926	3103	-0.115884	0.339416	11478
218048_at	Yellow	0.460348	6.07766e-05	4033	0.390192	0.000840156	5573	0.181469	0.132722	9538	0.707411	7.59814e-12	609	0.411554	0.000400828	3817	0.155927	0.1974	10608	-0.341032	0.0038641	3149	-0.122456	0.312542	11297	0.0364412	0.76456	13582	-0.0232046	0.848781	14158	-0.168221	0.16391	9377	0.540685	1.35282e-06	1956	-0.30101	0.0113379	5425	-0.240312	0.0450852	8190	0.2252	0.0608764	4486	0.0330802	0.78573	13957
224625_x_at	Yellow	0.46666	4.66024e-05	3916	0.408864	0.000441181	5232	-0.139417	0.2497	10774	0.754252	4.75175e-14	378	0.442221	0.000126654	3177	0.113787	0.348287	11744	-0.257164	0.0316239	5270	-0.150943	0.212287	10501	-0.102253	0.399613	11091	-0.337574	0.00426459	4565	-0.290233	0.0147995	5671	0.537864	1.57283e-06	1990	-0.458069	6.68063e-05	2038	-0.382693	0.00107697	4510	0.393576	0.000749655	1192	-0.378518	0.00123352	4398
229586_at	Black	0.16956	0.160534	10593	-0.157866	0.191819	10829	0.358545	0.00230511	4896	-0.164002	0.174895	10315	-0.513181	5.555e-06	1966	0.481078	2.49091e-05	2773	0.818348	0	62	0.137844	0.255136	10869	-0.463959	5.22436e-05	1808	-0.216731	0.0715239	7774	0.491828	1.5325e-05	1342	-0.157866	0.191818	10228	-0.101429	0.403438	11353	0.276796	0.0203591	7197	-0.376912	0.00129904	1372	0.135903	0.261954	10907
218213_s_at	Royalblue	0.228311	0.0573038	9136	-0.0443552	0.71541	13749	0.250656	0.0363569	7645	0.580053	1.4209e-07	1665	0.267435	0.0252097	7218	0.238047	0.0472102	8378	-0.248568	0.0379951	5500	0.184631	0.125991	9497	-0.0817506	0.501083	11843	-0.040842	0.7371	13557	-0.0341943	0.778694	13820	0.195077	0.105591	9110	-0.128071	0.290702	10530	0.120105	0.321994	11549	0.256562	0.0320385	3570	0.10684	0.378688	11755
223189_x_at	Black	0.3091	0.0092238	7197	-0.124007	0.306408	11737	0.361318	0.0021184	4832	-0.155765	0.197873	10511	-0.423469	0.000259536	3567	0.562516	4.01958e-07	1591	0.774526	3.77476e-15	126	0.275665	0.0208994	6946	-0.374953	0.0013832	3233	-0.229655	0.0558142	7384	0.437151	0.000154401	2174	-0.224266	0.0619835	8285	0.0301413	0.80437	13832	0.219726	0.0676002	8787	-0.190249	0.114675	5723	0.0691144	0.569681	12865
201441_at	Yellow	0.438361	0.000147313	4462	0.539491	1.44212e-06	2901	-0.0923422	0.447072	12164	0.868952	0	45	0.533302	2.00095e-06	1682	0.0502232	0.679685	13531	-0.342679	0.00368535	3116	-0.408256	0.000450797	3771	0.0340004	0.779918	13688	-0.206478	0.0863545	8061	-0.241393	0.044099	7073	0.573068	2.16573e-07	1585	-0.317321	0.00743611	5003	-0.253371	0.034315	7834	0.0549226	0.65157	11946	-0.246604	0.0395909	7782
210461_s_at	Black	-0.126468	0.296833	11666	-0.257324	0.0315144	8447	-0.0503187	0.679109	13424	-0.294233	0.013421	6896	-0.445651	0.000110571	3107	0.107943	0.373759	11915	0.575225	1.90343e-07	626	0.166189	0.169138	10061	-0.311167	0.00874215	4630	-0.214258	0.0748993	7833	0.110525	0.362367	11304	-0.271019	0.0232483	7030	-0.0477525	0.694647	13195	0.0681839	0.5749	13026	-0.119204	0.325663	8752	-0.066866	0.58233	12930
208879_x_at	Lightgreen	0.0599816	0.621836	13348	0.241876	0.043664	8796	-0.35581	0.00250357	4961	0.0379771	0.754941	13870	0.23534	0.0498578	8120	-0.0755292	0.534315	12828	0.350608	0.00292363	2953	-0.147848	0.221921	10582	0.170166	0.159021	8718	-0.14291	0.237917	10061	-0.163737	0.175602	9535	0.0163967	0.892831	14396	0.0608706	0.616671	12748	-0.178638	0.138976	9909	-0.0310009	0.798906	13218	-0.328444	0.00550425	5598
226845_s_at	Yellow	0.59683	4.95498e-08	1770	0.542908	1.20022e-06	2849	-0.00110268	0.992772	14907	0.88779	0	21	0.509254	6.72926e-06	2047	0.254524	0.033477	7910	-0.213747	0.0756123	6606	-0.292653	0.0139515	6515	-0.0158003	0.896707	14378	-0.268092	0.02484	6291	-0.167873	0.164796	9392	0.662604	4.15736e-10	695	-0.34971	0.00300219	4233	-0.28967	0.0150027	6866	0.243287	0.0424139	3938	-0.288414	0.0154654	6652
208790_s_at	Lightgreen	0.134818	0.265819	11449	0.363866	0.00195894	6134	-0.355876	0.0024986	4960	0.0124097	0.918787	14598	0.250757	0.0362786	7686	-0.0499266	0.681475	13539	0.371005	0.00156787	2593	-0.258797	0.0305207	7412	0.235003	0.0501957	6759	-0.123809	0.307188	10664	-0.18592	0.123322	8798	0.239131	0.0461827	7868	-0.0195933	0.872099	14254	-0.325812	0.00591613	5906	0.138627	0.252421	7859	-0.306905	0.00976026	6145
214577_at	Black	0.338965	0.00409926	6544	0.179506	0.137035	10292	-0.011201	0.926674	14590	-0.00150048	0.990164	14900	-0.168611	0.162921	10090	0.384331	0.00102061	4710	0.684711	6.30622e-11	303	-0.129598	0.284939	11116	-0.242539	0.0430728	6519	-0.375018	0.00138031	3763	0.168855	0.162306	9353	0.136551	0.259665	10877	-0.179305	0.137483	8941	-0.137609	0.255956	11049	-0.00945063	0.938108	14421	-0.222789	0.0637685	8463
230795_at	Skyblue	0.188872	0.117374	10090	0.151651	0.210125	11006	-0.0778772	0.521646	12588	0.331399	0.00507203	5943	0.0834754	0.492063	12468	-0.0124749	0.918362	14583	-0.339632	0.00402199	3180	-0.118955	0.326684	11413	-0.239425	0.0459075	6620	-0.252589	0.0348929	6720	-0.0157604	0.896966	14415	-0.0861612	0.47819	12321	-0.222321	0.0643426	7592	-0.12777	0.291848	11339	-0.195635	0.104577	5522	-0.320924	0.00675379	5783
224334_s_at	Yellow	0.409434	0.000432326	5026	0.391723	0.000798043	5544	-0.0998159	0.410998	11946	0.693284	2.90106e-11	702	0.362988	0.00201263	4928	0.104406	0.389706	12002	-0.222842	0.0637033	6292	-0.23589	0.0493103	8066	-0.109153	0.368392	10815	-0.300568	0.0114646	5433	-0.0472813	0.697514	13373	0.338209	0.00418832	5389	-0.343075	0.00364343	4374	-0.269512	0.0240567	7388	0.0629136	0.604871	11545	-0.330443	0.0052085	5545
222380_s_at	Skyblue	-0.435505	0.000164549	4515	-0.367829	0.0017322	6063	0.088024	0.468692	12283	-0.52786	2.65457e-06	2309	-0.319869	0.0069476	5913	-0.191701	0.111883	9580	0.276385	0.020554	4684	0.281914	0.0180611	6797	0.125458	0.300739	10208	0.351179	0.00287468	4259	0.289868	0.0149311	5682	-0.413374	0.000375468	3849	0.389915	0.000847968	3370	0.324332	0.00615961	5936	-0.229282	0.0562249	4336	0.356506	0.00245164	4911
225173_at	Black	0.355526	0.002525	6171	0.0702836	0.563155	13089	0.128742	0.28816	11089	0.0431191	0.723017	13725	-0.256741	0.031915	7516	0.46306	5.42564e-05	3116	0.711589	5.03464e-12	246	0.1686	0.16295	9978	-0.344937	0.00345227	3881	-0.351999	0.00280554	4240	0.110904	0.360714	11283	0.121413	0.316713	11310	-0.280605	0.0186263	5954	-0.0983612	0.417884	12161	0.138273	0.253647	7875	-0.0905203	0.456125	12249
221718_s_at	Green	-0.254168	0.0337344	8502	-0.621142	9.63018e-09	1728	0.335121	0.00457053	5459	-0.503113	9.04015e-06	2627	-0.663324	3.91941e-10	457	0.252578	0.0349011	7967	0.635127	3.51599e-09	439	0.613522	1.63343e-08	941	-0.346345	0.00331359	3855	0.0407638	0.737585	13562	0.60301	3.30995e-08	482	-0.580074	1.41914e-07	1507	0.303075	0.0107617	5356	0.559315	4.82874e-07	1214	-0.222432	0.0642051	4568	0.363595	0.00197534	4745
202760_s_at	Orange	0.312379	0.00847015	7130	0.447258	0.000103703	4494	-0.178642	0.138968	9627	0.0725116	0.550816	12849	0.0105556	0.930889	14633	0.123642	0.307845	11500	0.489656	1.69271e-05	1102	-0.323721	0.00626255	5705	0.0176063	0.884976	14311	-0.219437	0.0679711	7678	-0.0214032	0.860398	14225	0.341616	0.0037998	5312	-0.0475309	0.695995	13204	-0.208481	0.0832814	9097	-0.0860058	0.478987	10416	-0.254961	0.0331642	7546
226429_at	Black	0.147644	0.222565	11118	-0.177022	0.142645	10352	0.528291	2.59632e-06	1819	-0.231102	0.0542463	8488	-0.367813	0.00173307	4820	0.437199	0.000154112	3628	0.638449	2.74699e-09	431	0.28039	0.0187208	6833	-0.172114	0.154234	8656	0.0734045	0.545908	12415	0.336416	0.00440675	4355	-0.176999	0.142699	9656	0.00826266	0.945876	14651	0.229166	0.0563529	8504	-0.191639	0.112	5677	0.421156	0.000282737	3472
222785_x_at	Yellow	0.425095	0.000244277	4705	0.562109	4.11478e-07	2531	-0.0746369	0.539169	12676	0.730822	6.87006e-13	499	0.60455	2.98943e-08	885	0.0429373	0.724138	13737	-0.347723	0.00318278	3008	-0.457914	6.72341e-05	2881	0.139293	0.250126	9747	-0.140263	0.24681	10147	-0.205756	0.0874846	8164	0.417764	0.000320214	3774	-0.230124	0.0553017	7339	-0.259077	0.0303353	7698	-0.039198	0.747322	12785	-0.308861	0.009281	6086
235652_at	Black	-0.0603129	0.619908	13338	-0.244342	0.0414983	8735	0.256738	0.0319168	7499	-0.25	0.0368647	8007	-0.368891	0.00167559	4790	0.320902	0.00675768	6229	0.727555	9.74998e-13	209	0.134787	0.265928	10941	-0.166331	0.168766	8835	-0.0228813	0.850864	14169	0.533813	1.94809e-06	918	-0.141819	0.241555	10714	0.169181	0.161485	9253	0.358006	0.00234308	5127	-0.25223	0.0351613	3683	0.274009	0.021712	7024
244674_at	Black	-0.0148115	0.903139	14576	-0.223482	0.0629261	9240	0.196739	0.102597	9110	-0.185198	0.124812	9730	-0.335728	0.00449304	5559	0.322982	0.0063891	6170	0.746371	1.20792e-13	179	0.104821	0.387815	11792	-0.179233	0.137645	8416	-0.0486295	0.689323	13295	0.514762	5.13869e-06	1105	-0.162686	0.178429	10073	0.18173	0.132156	8824	0.344862	0.00345978	5437	-0.203788	0.0906228	5209	0.13089	0.280124	11050
222122_s_at	Black	0.163514	0.1762	10741	-0.235026	0.0501721	8967	0.546948	9.63492e-07	1624	-0.171367	0.156055	10123	-0.473373	3.49354e-05	2592	0.518382	4.29293e-06	2180	0.767369	9.32587e-15	140	0.295853	0.0128949	6434	-0.290365	0.014752	5165	0.00828236	0.945747	14674	0.572606	2.22609e-07	619	-0.174777	0.147861	9722	0.0403589	0.740099	13471	0.346346	0.00331351	5391	-0.221244	0.0656781	4602	0.401403	0.000573253	3922
225377_at	Skyblue	-0.243494	0.0422331	8761	0.0426176	0.726111	13802	-0.269915	0.023838	7140	-0.21305	0.0765937	8962	0.192934	0.109551	9341	-0.306208	0.00993637	6599	0.20349	0.0911061	6959	-0.0666639	0.583474	12910	0.390983	0.000818151	2941	0.215598	0.0730544	7799	-0.381674	0.00111343	3244	0.0471148	0.698528	13444	0.121598	0.315973	10742	-0.133746	0.269672	11154	0.163565	0.176064	6779	-0.0257759	0.832256	14155
224943_at	Black	0.280844	0.0185219	7889	-0.0514892	0.672066	13583	0.236192	0.0490121	8040	-0.0126602	0.917153	14587	-0.232238	0.0530394	8194	0.539613	1.4328e-06	1876	0.829211	0	46	0.185915	0.123331	9460	-0.258282	0.0308649	6094	-0.239123	0.046191	7108	0.458315	6.61289e-05	1801	-0.0885934	0.465809	12245	0.0755969	0.533947	12241	0.228849	0.056704	8515	-0.101771	0.401846	9605	-0.04837	0.690896	13490
201101_s_at	Black	0.280415	0.0187098	7899	-0.021897	0.857211	14363	0.135481	0.26345	10879	-0.102789	0.397132	11977	-0.456663	7.07957e-05	2897	0.417953	0.000318019	4012	0.753663	5.10703e-14	164	0.0815944	0.501904	12457	-0.495345	1.30264e-05	1422	-0.412399	0.000388854	3047	0.18392	0.127481	8857	-0.131449	0.278058	11022	-0.314146	0.00808682	5095	-0.0373579	0.758815	13873	-0.224888	0.0612447	4497	-0.120335	0.321061	11350
243350_at	Black	-0.191268	0.11271	10029	-0.18815	0.118807	10056	-0.0820274	0.49963	12460	-0.286632	0.0161429	7049	-0.253915	0.0339179	7593	0.0271926	0.823182	14167	0.500377	1.02918e-05	1031	0.127586	0.292546	11155	-0.0755044	0.534449	12073	-0.0580548	0.633093	12950	0.282656	0.0177468	5882	-0.224112	0.0621676	8292	0.256446	0.0321192	6609	0.250088	0.0367966	7928	-0.219243	0.0682205	4678	0.0170614	0.888513	14417
213446_s_at	Black	0.354501	0.00260386	6196	0.0296318	0.807613	14141	0.123357	0.308971	11266	0.0152413	0.900342	14511	-0.332053	0.00498053	5638	0.502461	9.32482e-06	2406	0.796118	2.22045e-16	89	0.132754	0.273272	11007	-0.434024	0.000174201	2194	-0.416766	0.000332074	2973	0.219017	0.0685129	7754	0.0528848	0.663705	13274	-0.256847	0.0318418	6598	-0.0186827	0.877997	14415	0.006074	0.960199	14618	-0.15872	0.189393	10258
217797_at	Yellow	0.4914	1.56289e-05	3432	0.5368	1.66422e-06	2940	-0.149045	0.218158	10491	0.8381	0	110	0.477439	2.92528e-05	2528	0.0826546	0.496345	12628	-0.293171	0.0137756	4238	-0.298641	0.0120317	6367	-0.0728039	0.549207	12169	-0.340386	0.00393623	4500	-0.265103	0.0265602	6377	0.497782	1.1627e-05	2504	-0.429879	0.000204044	2556	-0.374376	0.00140889	4717	0.103031	0.396016	9547	-0.358582	0.00230253	4859
242144_at	Black	0.0598208	0.622772	13356	-0.241107	0.044358	8820	0.233076	0.0521645	8135	-0.133233	0.27153	11117	-0.294201	0.0134314	6564	0.429839	0.000204349	3757	0.775266	3.33067e-15	123	0.233716	0.0515039	8133	-0.236761	0.0484527	6697	-0.157863	0.191826	9553	0.392426	0.000779349	3014	-0.149278	0.217433	10500	0.115102	0.342706	10923	0.317931	0.00731649	6084	-0.0601381	0.620925	11672	0.088581	0.465872	12297
212951_at	Greenyellow	0.0111204	0.927201	14669	0.0303905	0.802785	14115	0.15503	0.200023	10317	-0.0672658	0.580072	13006	-0.145404	0.229741	10721	0.168301	0.163707	10245	0.553953	6.53704e-07	729	-0.0447366	0.713068	13584	0.0169185	0.889441	14329	0.0680477	0.575666	12597	0.470531	3.94971e-05	1620	-0.153982	0.20312	10350	0.342097	0.0037476	4395	0.385064	0.00099627	4455	-0.496172	1.25348e-05	506	0.154556	0.201419	10381
232311_at	Black	-0.185108	0.124998	10195	-0.41848	0.000311949	5023	0.196656	0.102743	9115	-0.335676	0.00449965	5852	-0.502814	9.16954e-06	2133	0.224713	0.0614521	8750	0.641097	2.25149e-09	422	0.246337	0.0398129	7803	-0.315691	0.00776422	4528	-0.0396088	0.744763	13601	0.441265	0.000131506	2105	-0.248975	0.0376711	7612	0.144446	0.232856	10028	0.429871	0.000204099	3447	-0.103048	0.395936	9544	0.217166	0.0709421	8636
220392_at	Black	-0.188582	0.117948	10096	-0.37563	0.00135357	5890	0.214466	0.0746111	8615	-0.343509	0.00359808	5668	-0.446823	0.000105524	3085	0.178924	0.138335	9934	0.569097	2.74017e-07	655	0.434348	0.000172042	3262	-0.16724	0.166418	8806	0.0520403	0.66876	13168	0.357466	0.00238163	3840	-0.384594	0.00101182	4406	0.195705	0.104451	8378	0.261455	0.0287949	7619	-0.186782	0.121561	5853	0.286108	0.0163469	6713
212165_at	Yellow	0.509172	6.75624e-06	3109	0.366047	0.00183105	6094	-0.0554707	0.648321	13271	0.651492	1.01198e-09	989	0.373493	0.00144906	4680	0.229439	0.0560522	8620	-0.179118	0.1379	7842	-0.161738	0.181008	10174	-0.163528	0.176163	8930	-0.342885	0.00366348	4443	-0.0393938	0.746102	13637	0.391632	0.000800497	4283	-0.38116	0.00113221	3579	-0.27178	0.0228489	7326	0.181648	0.132334	6051	-0.384357	0.00101975	4268
218233_s_at	Yellow	0.322446	0.00648249	6903	0.3781	0.00125028	5822	0.10299	0.396205	11854	0.644848	1.69302e-09	1052	0.420092	0.00029404	3641	0.0438014	0.718815	13714	-0.46329	5.37355e-05	1335	-0.296362	0.0127336	6422	0.104023	0.391457	11019	0.0390337	0.748346	13621	-0.174517	0.148475	9167	0.50905	6.79618e-06	2348	-0.149992	0.215216	9847	-0.111377	0.358657	11798	0.01784	0.88346	13942	0.0128383	0.915992	14557
209257_s_at	Black	0.371311	0.00155277	5837	0.0975191	0.4219	12386	0.153811	0.203628	10355	-0.00805942	0.947205	14738	-0.286503	0.0161929	6757	0.450662	9.04368e-05	3351	0.709103	6.4373e-12	249	0.0314795	0.795868	13987	-0.399092	0.000620944	2778	-0.389241	0.000867323	3491	0.0688107	0.571382	12675	-0.0652993	0.591219	12899	-0.345949	0.00335205	4317	-0.145828	0.228371	10822	-0.148209	0.22078	7436	-0.148067	0.221228	10577
218117_at	Yellow	0.468541	4.30129e-05	3883	0.173394	0.151145	10441	0.173552	0.150768	9787	0.667192	2.84776e-10	877	0.166081	0.169419	10161	0.390448	0.000832976	4561	-0.18059	0.13464	7790	-0.035469	0.770666	13870	-0.223666	0.0627037	7090	-0.281849	0.0180886	5926	-0.0821637	0.498915	12226	0.497102	1.20028e-05	2515	-0.303903	0.010538	5334	-0.086704	0.475412	12493	0.322882	0.00640643	2166	-0.0757384	0.53318	12686
218375_at	Yellow	0.455961	7.28727e-05	4120	0.500454	1.02542e-05	3565	0.0323079	0.790617	13976	0.718994	2.38454e-12	553	0.484243	2.16259e-05	2402	0.10229	0.399438	12062	-0.360749	0.00215554	2768	-0.339935	0.00398734	5281	0.0676303	0.578016	12370	-0.112617	0.353296	11057	-0.18836	0.11839	8715	0.586603	9.48444e-08	1445	-0.316049	0.00769118	5042	-0.22822	0.0574063	8532	0.104708	0.388328	9474	-0.123668	0.307742	11246
211503_s_at	Black	0.455096	7.5504e-05	4136	0.24926	0.0374451	8628	0.0385017	0.751664	13800	0.119739	0.32348	11506	-0.0849532	0.484404	12427	0.488987	1.74516e-05	2642	0.816136	0	67	-0.169207	0.161418	9957	-0.24636	0.0397933	6410	-0.405621	0.000494734	3180	0.243472	0.0422525	7005	0.15297	0.206139	10380	-0.208187	0.0837262	7995	-0.112738	0.352778	11754	-0.110884	0.360801	9157	-0.281354	0.0183012	6844
232878_at	Black	-0.2423	0.0432848	8791	-0.426466	0.000232059	4861	0.241938	0.0436087	7875	-0.39482	0.000718682	4592	-0.512855	5.64451e-06	1972	0.211589	0.0786847	9092	0.671029	2.06489e-10	333	0.17687	0.142995	9730	-0.243523	0.0422073	6482	0.00528342	0.965376	14767	0.55066	7.85318e-07	778	-0.394667	0.000722414	4226	0.258195	0.0309234	6561	0.55243	7.11788e-07	1305	-0.330009	0.00527147	2036	0.292826	0.0138925	6525
226123_at	Skyblue	-0.406196	0.000484826	5095	-0.227129	0.0586406	9154	-0.108071	0.373188	11715	-0.45347	8.06937e-05	3459	-0.17804	0.140327	9813	-0.279342	0.0191866	7237	0.313982	0.00812173	3715	-0.0491668	0.686068	13461	0.16845	0.163331	8769	0.25526	0.0329514	6657	0.189736	0.115676	8669	-0.370511	0.00159245	4703	0.303612	0.0106163	5338	0.188108	0.118892	9647	-0.284911	0.0168212	2870	0.120878	0.318867	11326
236841_at	Black	0.248896	0.0377331	8630	-0.111085	0.359924	12068	0.352694	0.00274816	5029	-0.207372	0.0849717	9114	-0.446694	0.000106067	3088	0.54011	1.39517e-06	1866	0.827236	0	49	0.105601	0.384274	11769	-0.40682	0.000474285	2646	-0.2345	0.0507032	7239	0.515069	5.06123e-06	1100	-0.177601	0.141323	9639	-0.015022	0.901769	14414	0.244846	0.0410673	8074	-0.359511	0.00223849	1599	0.0404653	0.739438	13735
218859_s_at	Black	0.287621	0.0157639	7721	0.00700026	0.954135	14748	0.3109	0.00880311	6048	-0.153546	0.204417	10575	-0.432557	0.000184268	3366	0.458323	6.61076e-05	3212	0.698953	1.71041e-11	275	0.0417445	0.731508	13678	-0.373607	0.00144383	3265	-0.22705	0.0587307	7460	0.220067	0.067165	7725	-0.0035637	0.976642	14832	-0.252932	0.0346382	6703	-0.00776028	0.949162	14722	-0.18158	0.132481	6053	0.0953832	0.432186	12088
214499_s_at	Black	0.29963	0.0117378	7414	-0.203782	0.0906321	9688	0.430203	0.000201552	3402	-0.170803	0.157444	10137	-0.521116	3.74271e-06	1861	0.62273	8.61047e-09	935	0.796764	2.22045e-16	87	0.303982	0.0105169	6217	-0.467788	4.44177e-05	1749	-0.245709	0.0403375	6924	0.363451	0.00198413	3679	-0.146299	0.226853	10588	-0.117484	0.332743	10857	0.152414	0.207814	10627	-0.107564	0.375448	9322	0.128659	0.288475	11102
242859_at	Black	-0.10281	0.397035	12238	-0.349997	0.00297688	6428	0.429435	0.0002075	3416	-0.40296	0.000543043	4425	-0.335176	0.0045635	5571	0.244735	0.0411621	8179	0.577669	1.64258e-07	613	0.410916	0.000410073	3727	-0.0128354	0.916011	14487	0.300841	0.0113862	5423	0.487853	1.83749e-05	1402	-0.280141	0.0188307	6801	0.346197	0.00332792	4312	0.445346	0.000111921	3125	-0.0950243	0.433927	9951	0.404209	0.000519853	3865
232925_at	Black	-0.111684	0.357327	12027	-0.110675	0.36171	12081	-0.0694055	0.568053	12844	-0.304525	0.0103726	6628	-0.339294	0.00406102	5476	0.0271065	0.823733	14171	0.567261	3.05188e-07	662	0.0776705	0.522755	12581	-0.211408	0.0789468	7478	-0.159054	0.188452	9507	0.296749	0.012612	5473	-0.380027	0.00117471	4502	0.00400147	0.973773	14816	0.0743368	0.540806	12827	-0.461881	5.7006e-05	652	-0.0834205	0.492349	12433
223382_s_at	Salmon	-0.267066	0.0254194	8211	-0.0624998	0.607253	13309	-0.0729334	0.548495	12731	-0.177601	0.141322	9934	0.256007	0.0324253	7539	-0.18854	0.118031	9669	0.145954	0.227964	9049	0.0828443	0.495354	12423	0.518637	4.23854e-06	1185	0.43831	0.000147605	2601	-0.0867274	0.475292	12072	-0.00635341	0.958369	14733	0.539844	1.41519e-06	993	0.200861	0.0954544	9285	0.143134	0.237174	7663	0.158643	0.189613	10262
229558_at	Turquoise	-0.605847	2.74243e-08	1651	-0.422374	0.00027029	4938	-0.15762	0.192521	10251	-0.663974	3.71568e-10	898	-0.315524	0.00779857	6021	-0.338876	0.00410964	5812	0.224035	0.0622602	6251	0.203614	0.0909055	8922	0.158732	0.189359	9099	0.295405	0.0130388	5574	0.168845	0.16233	9354	-0.562456	4.03338e-07	1704	0.429304	0.000208536	2564	0.255182	0.0330073	7794	-0.220208	0.0669845	4637	0.176092	0.144791	9778
227232_at	Yellow	-0.537138	1.63467e-06	2628	-0.552583	7.05723e-07	2701	0.0889572	0.463972	12257	-0.65988	5.1881e-10	935	-0.357191	0.00240152	5068	-0.202064	0.093444	9324	0.235727	0.049472	5867	0.40559	0.000495267	3836	0.126236	0.297728	10184	0.400228	0.000597067	3292	-0.0325946	0.788802	13870	-0.35377	0.00266139	5064	0.344633	0.0034828	4343	0.25955	0.0300231	7683	0.242492	0.0431143	3952	0.390508	0.000831301	4154
201148_s_at	Lightgreen	0.0630159	0.604283	13258	0.260369	0.0294898	8383	-0.331729	0.00502569	5538	-0.117055	0.334523	11576	0.181081	0.133566	9730	-0.0650633	0.592564	13109	0.378139	0.0012487	2470	-0.170616	0.157906	9917	0.24694	0.0393145	6391	-0.0817869	0.500892	12111	-0.081878	0.500414	12238	0.000214883	0.998591	14939	0.160928	0.183232	9509	-0.173755	0.150282	10047	-0.00131492	0.99138	14879	-0.326534	0.00580051	5650
208814_at	Black	0.1515	0.210586	11028	0.021582	0.859243	14372	0.0641169	0.597968	13016	-0.0303079	0.80331	14089	-0.150739	0.212913	10561	0.256051	0.0323946	7862	0.51774	4.43267e-06	916	0.0718772	0.554316	12746	-0.102643	0.397806	11073	-0.114939	0.343394	10973	-0.0480848	0.692628	13345	0.199066	0.0985144	9010	-0.0468081	0.700397	13240	-0.0021535	0.985884	14878	0.210708	0.0799666	4953	-0.000634698	0.995839	14921
222997_s_at	Royalblue	0.394467	0.000727346	5333	0.159419	0.187428	10794	0.341442	0.00381882	5296	0.636629	3.14578e-09	1135	0.248317	0.0381956	7750	0.320784	0.00677925	6234	-0.272152	0.0226557	4815	0.102767	0.397231	11859	-0.106261	0.381292	10919	-0.0343933	0.777439	13793	0.0703315	0.562888	12623	0.274335	0.0215501	6941	-0.187732	0.119645	8653	0.00612038	0.959895	14762	0.0724464	0.551175	11077	0.155559	0.198475	10348
223578_x_at	Black	0.20768	0.0844999	9645	-0.00945878	0.938055	14683	0.106658	0.379507	11772	-0.0311755	0.797797	14061	-0.391906	0.000793132	4286	0.386646	0.000945515	4641	0.676588	1.28503e-10	319	0.00449326	0.970552	14789	-0.439469	0.000141089	2101	-0.373369	0.00145476	3799	0.134508	0.266927	10493	-0.0588837	0.628239	13093	-0.195425	0.104959	8388	0.0429258	0.724209	13703	-0.245637	0.0403973	3870	-0.109318	0.367664	11677
209797_at	Skyblue	-0.102796	0.397097	12240	-0.208645	0.0830331	9564	0.287319	0.0158789	6667	-0.253969	0.0338784	7897	-0.212958	0.076724	8760	0.138329	0.253453	11064	0.365081	0.00188674	2685	0.224752	0.0614059	8372	0.0705393	0.561732	12263	0.254424	0.0335494	6675	0.179013	0.138137	9012	0.0113663	0.925595	14559	0.254387	0.0335763	6662	0.321252	0.00669439	6013	-0.0630843	0.60389	11534	0.433501	0.000177729	3198
225452_at	Black	0.248571	0.0379927	8641	0.0362415	0.765813	13974	0.129884	0.283867	11055	-0.0686793	0.572119	12971	-0.167778	0.165041	10119	0.339407	0.00404788	5794	0.644726	1.70892e-09	413	0.0795529	0.512699	12516	-0.0991936	0.413935	11194	-0.120398	0.320806	10784	0.189683	0.115778	8674	-0.0378151	0.755954	13713	0.0962775	0.427862	11516	0.0667876	0.582774	13058	0.0126062	0.917506	14256	-0.0741188	0.541997	12726
201917_s_at	Black	0.28485	0.0168457	7793	0.0333987	0.783717	14036	0.0594535	0.624913	13143	0.0348838	0.774349	13967	-0.363592	0.00197555	4917	0.45904	6.41712e-05	3201	0.869374	0	11	-0.0290831	0.811108	14065	-0.472204	3.67478e-05	1690	-0.486165	1.98336e-05	1894	0.313533	0.00821815	5001	-0.0453782	0.709135	13490	-0.234605	0.0505972	7191	0.028929	0.812091	14094	-0.258312	0.0308448	3522	-0.198653	0.0992294	9171
225358_at	Yellow	0.49521	1.31085e-05	3366	0.46594	4.8049e-05	4180	0.129339	0.285912	11067	0.682249	7.84373e-11	773	0.301681	0.0111478	6357	0.22371	0.0626512	8773	-0.210728	0.0799369	6706	-0.336698	0.00437165	5360	-0.148574	0.219633	9442	-0.245829	0.0402367	6913	0.0301672	0.804205	13946	0.298714	0.0120099	6296	-0.39116	0.00081331	3334	-0.229113	0.0564113	8507	-0.236658	0.0485538	4128	-0.154371	0.201966	10385
208095_s_at	Black	0.30093	0.0113608	7381	-0.11574	0.34002	11954	0.457651	6.79686e-05	2893	-0.132546	0.27403	11129	-0.373789	0.0014355	4672	0.575943	1.82299e-07	1424	0.749004	8.88178e-14	173	0.252533	0.0349348	7608	-0.314859	0.00793665	4539	-0.13264	0.273688	10376	0.397105	0.000664786	2928	-0.126291	0.297515	11166	-0.0734492	0.545662	12316	0.14819	0.220842	10742	-0.172061	0.154363	6437	0.209154	0.0822679	8887
209143_s_at	Yellow	0.598285	4.50956e-08	1753	0.544247	1.11629e-06	2820	0.105675	0.383937	11801	0.844701	0	90	0.609159	2.19668e-08	838	0.242277	0.0433054	8247	-0.306575	0.00984318	3900	-0.262882	0.0279022	7305	0.109384	0.367374	10807	-0.126404	0.297077	10582	-0.19407	0.107438	8553	0.525427	3.00731e-06	2145	-0.254126	0.0337643	6668	-0.239963	0.0454076	8201	0.138354	0.253365	7869	-0.187229	0.120655	9498
224559_at	Black	-0.25267	0.034833	8533	-0.270274	0.0236448	8159	0.0126988	0.916902	14548	-0.330166	0.00524866	5969	-0.41726	0.00032616	3701	0.0384627	0.751908	13849	0.50885	6.86246e-06	970	0.134449	0.267138	10954	-0.214842	0.0740903	7365	-0.0581626	0.63246	12945	0.203623	0.0908905	8228	-0.318332	0.00723888	5833	0.0758	0.532846	12235	0.154281	0.202233	10570	-0.252479	0.0349752	3673	0.105473	0.384852	11784
214305_s_at	Black	0.130169	0.282804	11571	-0.145422	0.229682	11169	0.170395	0.158452	9887	-0.194306	0.107002	9481	-0.49816	1.14232e-05	2197	0.359432	0.00224382	5313	0.852587	0	21	0.153825	0.203585	10402	-0.417454	0.000323862	2473	-0.261267	0.0289141	6491	0.491661	1.5443e-05	1346	-0.184166	0.126963	9444	-0.136337	0.260417	10267	0.127179	0.294104	11357	-0.239759	0.0455962	4024	0.0199392	0.86986	14331
202728_s_at	Black	-0.327722	0.00561458	6789	-0.582724	1.20633e-07	2216	0.241325	0.0441603	7892	-0.490605	1.62091e-05	2845	-0.592401	6.58202e-08	991	0.125978	0.298721	11428	0.561586	4.24034e-07	691	0.49781	1.16119e-05	2222	-0.308766	0.00930372	4694	0.0452978	0.709628	13420	0.437834	0.000150361	2161	-0.619034	1.11619e-08	1085	0.265183	0.0265129	6358	0.555459	6.00725e-07	1260	-0.303947	0.0105262	2529	0.277468	0.0200438	6947
201683_x_at	Black	0.114767	0.344124	11950	0.232583	0.052678	9014	-0.236704	0.0485089	8029	-0.046031	0.705142	13636	-0.0550328	0.650916	13319	0.011853	0.922419	14601	0.57502	1.92694e-07	628	-0.184497	0.126271	9503	-0.0813799	0.503033	11857	-0.237949	0.0473043	7138	0.0539037	0.657626	13148	0.0058055	0.961957	14758	-0.112892	0.352117	10992	-0.152069	0.208856	10639	-0.181964	0.13165	6041	-0.291107	0.0144881	6576
227223_at	Black	0.0387012	0.750419	13983	-0.326638	0.00578405	6905	0.324048	0.00620731	5705	-0.203564	0.0909859	9242	-0.486508	1.95287e-05	2368	0.442351	0.000126005	3514	0.814353	0	73	0.304173	0.0104659	6214	-0.353684	0.00266828	3671	-0.138536	0.252735	10209	0.47925	2.701e-05	1505	-0.224748	0.0614111	8273	0.103102	0.39569	11289	0.357662	0.00236758	5139	-0.163898	0.175175	6762	0.160208	0.185225	10212
223190_s_at	Black	0.124237	0.305503	11718	-0.256804	0.0318712	8456	0.527026	2.77084e-06	1837	-0.271183	0.0231616	7469	-0.419975	0.000295308	3645	0.475636	3.16581e-05	2882	0.661206	4.65909e-10	356	0.355071	0.00255977	4930	-0.188732	0.117651	8130	0.0965939	0.426338	11587	0.621381	9.46988e-09	399	-0.238559	0.0467232	7885	0.287533	0.0157974	5767	0.461917	5.69218e-05	2801	-0.23014	0.0552847	4314	0.378448	0.00123631	4402
41386_i_at	Pink	-0.527368	2.72257e-06	2787	-0.31218	0.00851436	7233	-0.2216	0.0652342	8425	-0.480069	2.6049e-05	3009	-0.0810172	0.504944	12549	-0.39844	0.000635024	4387	0.117934	0.330882	10188	0.250261	0.0366622	7689	0.314779	0.00795343	4541	0.341635	0.00379779	4474	-0.285682	0.0165145	5800	-0.345425	0.00340359	5217	0.293706	0.013596	5603	-0.0389124	0.749102	13823	0.039036	0.748331	12796	0.121027	0.318265	11322
219911_s_at	Salmon	-0.500366	1.02972e-05	3263	-0.349676	0.00300521	6434	0.0258898	0.831526	14159	-0.464491	5.1084e-05	3256	-0.104457	0.389475	11894	-0.256083	0.0323722	7858	0.191883	0.111536	7407	0.258696	0.0305884	7416	0.36412	0.0019436	3467	0.495178	1.31278e-05	1768	0.21821	0.0695637	7782	-0.294383	0.0133713	6410	0.636215	3.2439e-09	325	0.422763	0.000266424	3609	-0.149723	0.216049	7358	0.384249	0.00102335	4271
243963_at	Black	0.207485	0.0847983	9654	-0.175032	0.147261	10398	0.317786	0.00734475	5866	-0.158318	0.190531	10447	-0.436534	0.000158138	3275	0.518321	4.30601e-06	2181	0.877459	0	9	0.248676	0.0379083	7742	-0.373934	0.00142888	3252	-0.213484	0.0759809	7853	0.513097	5.57785e-06	1124	-0.11184	0.356648	11583	-0.0742237	0.541424	12292	0.195598	0.104646	9435	-0.120611	0.319946	8687	0.0832487	0.493244	12441
218563_at	Yellow	0.410483	0.000416474	5011	0.566986	3.10135e-07	2450	-0.160124	0.185458	10180	0.823188	0	141	0.63491	3.57268e-09	652	-0.0129834	0.915046	14566	-0.366574	0.00180129	2663	-0.412208	0.000391529	3704	0.15515	0.199672	9225	-0.136296	0.260564	10274	-0.183843	0.127643	8861	0.597715	4.67939e-08	1314	-0.210222	0.0806805	7942	-0.256497	0.0320835	7767	0.139683	0.248791	7809	-0.289822	0.0149476	6610
224512_s_at	Yellow	0.340134	0.00396476	6513	0.326596	0.00579069	6906	0.079905	0.510828	12521	0.733133	5.34683e-13	490	0.478213	2.82743e-05	2516	0.122383	0.312834	11534	-0.312687	0.00840234	3748	-0.200656	0.0957997	9010	0.127179	0.294104	10160	0.00286203	0.98124	14845	-0.0595333	0.624447	12947	0.546861	9.68092e-07	1890	-0.107371	0.37631	11150	-0.042027	0.72976	13725	0.26254	0.028114	3419	-0.0294007	0.809085	14061
231324_at	Yellow	-0.507943	7.17039e-06	3130	-0.403889	0.000525709	5331	-0.0860882	0.478564	12342	-0.632628	4.2252e-09	1173	-0.355581	0.00252085	5116	-0.220213	0.0669785	8862	0.29835	0.0121194	4109	0.246812	0.0394199	7788	0.0442983	0.715759	13278	0.189044	0.117034	8580	0.110673	0.361722	11290	-0.457358	6.8796e-05	3114	0.270851	0.023337	6190	0.146777	0.225325	10794	-0.0629651	0.604575	11543	0.1406	0.245666	10776
209046_s_at	Yellow	0.533523	1.97791e-06	2688	0.4383	0.000147665	4648	0.0324402	0.789779	13970	0.771649	5.32907e-15	304	0.516556	4.70182e-06	1916	0.265043	0.026596	7592	-0.249667	0.037125	5471	-0.133918	0.26905	10977	0.0600243	0.621587	12673	-0.196766	0.102548	8346	-0.125454	0.300753	10817	0.512695	5.68912e-06	2306	-0.178121	0.140142	8983	-0.167561	0.165596	10220	0.302729	0.0108566	2558	-0.256805	0.0318708	7495
218357_s_at	Yellow	0.53176	2.16892e-06	2719	0.489373	1.71472e-05	3788	-0.0965926	0.426344	12042	0.827802	0	130	0.317896	0.00732346	5962	0.202864	0.0921264	9305	-0.152789	0.206685	8798	-0.32987	0.00529171	5531	-0.223076	0.0634183	7112	-0.4141	0.000365771	3018	-0.0441523	0.716657	13485	0.554784	6.23941e-07	1804	-0.451485	8.74769e-05	2158	-0.306301	0.00991268	6385	0.113857	0.347989	9023	-0.354275	0.0026215	4966
206487_at	Skyblue	-0.417809	0.000319686	4845	-0.430312	0.000200715	4781	0.114497	0.345266	11552	-0.501275	9.86405e-06	2657	-0.315903	0.00772093	6015	-0.0347586	0.775138	13942	0.338158	0.0041944	3211	0.2774	0.0200755	6908	0.100538	0.407604	11149	0.265503	0.0263244	6353	0.332685	0.00489356	4458	-0.379645	0.00118936	4507	0.562127	4.11046e-07	784	0.475686	3.15888e-05	2544	-0.217314	0.0707464	4740	0.332694	0.00489228	5493
203800_s_at	Yellow	0.594408	5.79063e-08	1804	0.598779	4.36715e-08	1993	-0.213799	0.0755397	8631	0.856404	0	65	0.485077	2.0831e-05	2387	0.130833	0.280334	11283	-0.225056	0.0610463	6216	-0.380466	0.00115807	4372	-0.123978	0.306521	10262	-0.45007	9.26286e-05	2423	-0.350076	0.00296993	4005	0.560074	4.62387e-07	1729	-0.527372	2.72202e-06	1136	-0.465503	4.89461e-05	2734	0.196181	0.103593	5502	-0.514695	5.15583e-06	1846
232466_at	Salmon	-0.290035	0.0148706	7649	-0.367104	0.00177183	6078	0.315949	0.00771154	5904	-0.451838	8.62321e-05	3492	-0.214753	0.0742143	8697	0.117272	0.333623	11652	0.332706	0.00489069	3303	0.38888	0.000877816	4192	0.207695	0.084477	7571	0.387384	0.00092266	3518	0.471386	3.80696e-05	1602	-0.340713	0.00389951	5330	0.693647	2.80547e-11	148	0.580989	1.3419e-07	978	-0.179365	0.137349	6149	0.480474	2.55852e-05	2383
213026_at	Black	0.295142	0.0131237	7524	0.0463492	0.703197	13716	0.142587	0.238991	10688	0.0695404	0.567299	12944	-0.133704	0.269823	11072	0.470261	3.9958e-05	2988	0.703428	1.11731e-11	261	0.0571987	0.638121	13201	-0.224936	0.0611883	7046	-0.265008	0.0266163	6366	0.201163	0.0949457	8316	0.0461741	0.704267	13468	-0.0705131	0.561878	12409	0.0135639	0.911263	14560	-0.00899824	0.941066	14450	-0.0761781	0.530799	12666
226243_at	Yellow	0.529225	2.47403e-06	2765	0.400707	0.000587248	5379	0.100004	0.410111	11941	0.80605	0	196	0.467167	4.56078e-05	2704	0.30448	0.0103846	6645	-0.264239	0.0270756	5052	-0.0839964	0.489356	12380	-0.0451753	0.710378	13253	-0.230491	0.0549037	7358	-0.132966	0.272502	10548	0.557863	5.24433e-07	1758	-0.268499	0.0246137	6263	-0.134149	0.268219	11142	0.296043	0.0128345	2664	-0.132577	0.273916	10997
214375_at	Black	-0.181505	0.132644	10277	-0.450751	9.01119e-05	4436	0.366215	0.0018215	4714	-0.352392	0.00277295	5463	-0.468997	4.2182e-05	2664	0.287242	0.0159084	7029	0.699447	1.63249e-11	273	0.375348	0.00136582	4476	-0.217161	0.0709495	7295	0.0913794	0.451844	11768	0.646122	1.53544e-09	319	-0.376848	0.00130172	4562	0.30055	0.0114698	5435	0.582436	1.22784e-07	960	-0.284583	0.0169534	2880	0.359858	0.00221495	4833
225551_at	Black	0.29838	0.0121103	7440	-0.0115042	0.924695	14617	0.276376	0.0205584	6977	0.0274616	0.821461	14167	-0.214194	0.0749889	8713	0.4684	4.32728e-05	3021	0.715667	3.34577e-12	231	0.133504	0.270546	10994	-0.232127	0.053157	6838	-0.180385	0.13509	8841	0.318814	0.00714636	4854	-0.0181157	0.881672	14340	0.0211929	0.861756	14190	0.189383	0.116366	9623	-0.0921817	0.447865	10111	0.0244637	0.840681	14202
210149_s_at	Yellow	0.594071	5.91691e-08	1812	0.558172	5.15316e-07	2599	-0.0214872	0.859855	14283	0.903569	0	6	0.447204	0.000103931	3082	0.248441	0.0380962	8070	-0.204242	0.0898914	6929	-0.335863	0.00447597	5375	-0.130331	0.282203	10048	-0.356312	0.002466	4146	-0.123798	0.307228	10876	0.561697	4.21336e-07	1707	-0.4379	0.000149979	2401	-0.331888	0.00500355	5764	0.035085	0.773082	13017	-0.291015	0.0145206	6579
224632_at	Skyblue	0.0647074	0.594593	13220	0.0467922	0.700495	13700	0.012486	0.91829	14556	-0.116634	0.336277	11589	0.0202688	0.867728	14347	0.055243	0.64967	13389	0.342795	0.00367301	3114	0.0464055	0.702853	13532	0.131968	0.276149	9995	0.0779581	0.521212	12251	-0.175662	0.145789	9132	0.137091	0.257767	10858	-0.0179472	0.882765	14309	-0.125451	0.300763	11404	0.210872	0.0797262	4945	0.0770083	0.526317	12639
236439_at	Black	0.0450216	0.711321	13794	0.0710054	0.559143	13074	-0.00495832	0.967505	14801	-0.175108	0.147085	10019	-0.144207	0.233639	10749	0.124309	0.305223	11479	0.536305	1.70837e-06	819	-0.100424	0.40814	11917	-0.039884	0.743051	13439	-0.0725799	0.550439	12444	0.227088	0.0586875	7496	-0.19143	0.112399	9211	0.0503316	0.679032	13115	0.0375379	0.757688	13869	-0.278405	0.0196109	3025	-0.0722252	0.552394	12775
204047_s_at	Black	0.296808	0.0125936	7485	0.260316	0.029524	8384	-0.0580775	0.632959	13197	0.0643369	0.59671	13090	-0.11556	0.340776	11561	0.23607	0.0491321	8429	0.622386	8.82205e-09	470	-0.190418	0.114347	9322	-0.216994	0.0711716	7300	-0.33163	0.00503961	4709	0.00602241	0.960537	14736	0.143536	0.235847	10662	-0.327248	0.00568813	4756	-0.227975	0.0576814	8536	-0.077279	0.524859	10840	-0.190763	0.11368	9387
212207_at	Black	-0.012756	0.916529	14634	-0.383775	0.00103943	5700	0.459748	6.23122e-05	2859	-0.214352	0.0747694	8925	-0.466335	4.72495e-05	2718	0.430284	0.000200934	3753	0.669957	2.25987e-10	335	0.422605	0.000267987	3483	-0.279131	0.0192813	5474	0.0252166	0.835845	14076	0.466162	4.75978e-05	1686	-0.34385	0.00356278	5255	0.141171	0.243736	10120	0.411495	0.000401671	3864	-0.270166	0.0237029	3237	0.344224	0.00352438	5207
202298_at	Yellow	0.611798	1.8373e-08	1580	0.431884	0.000189065	4751	0.0738565	0.543432	12706	0.873677	0	35	0.323177	0.00635551	5843	0.352419	0.00277076	5475	-0.157588	0.192611	8596	-0.165293	0.171479	10090	-0.23383	0.051387	6789	-0.38075	0.00114744	3648	-0.146957	0.22475	10100	0.518616	4.24316e-06	2224	-0.447655	0.000102071	2237	-0.259896	0.029797	7678	0.151387	0.210928	7287	-0.258722	0.0305707	7449
239811_at	Black	-0.162366	0.179299	10776	-0.448677	9.79716e-05	4480	0.306503	0.00986148	6187	-0.448653	9.80658e-05	3538	-0.464302	5.14937e-05	2750	0.258556	0.0306816	7779	0.576216	1.79328e-07	623	0.437186	0.000154194	3218	-0.167203	0.166514	8808	0.123702	0.307607	10669	0.44119	0.000131894	2107	-0.311276	0.00871747	6012	0.280437	0.0187	5958	0.43888	0.000144365	3271	-0.0275094	0.821156	13411	0.244809	0.0410989	7834
232978_at	Black	0.0635274	0.601346	13246	-0.227578	0.0581298	9143	0.277535	0.0200127	6951	-0.218279	0.0694731	8818	-0.404286	0.000518451	3978	0.393765	0.000744863	4478	0.759089	2.64233e-14	150	0.166488	0.168361	10048	-0.307753	0.0095499	4731	-0.121772	0.315272	10732	0.492065	1.51586e-05	1340	-0.228177	0.057455	8177	0.0836942	0.490926	11981	0.345273	0.0034187	5425	-0.232874	0.0523745	4221	0.109511	0.366816	11671
222395_s_at	Black	-0.0296037	0.807792	14213	-0.16757	0.165571	10589	0.0594247	0.625081	13145	-0.094624	0.435875	12193	-0.00117732	0.992282	14910	0.162794	0.178138	10397	0.484719	2.11691e-05	1143	0.311663	0.00862995	5987	0.147803	0.222063	9475	0.112795	0.352531	11053	0.0988377	0.415621	11681	-0.0466326	0.701468	13455	0.362317	0.00205455	3952	0.223249	0.0632082	8690	0.263933	0.0272604	3374	0.0514339	0.672399	13374
243636_s_at	Black	0.0986777	0.41638	12345	-0.147305	0.223643	11125	0.283256	0.0174964	6779	-0.200865	0.0954477	9316	-0.396939	0.000668578	4150	0.416742	0.000332362	4031	0.7486	9.30367e-14	175	0.167347	0.166145	10021	-0.226791	0.0590274	6995	-0.116881	0.335247	10911	0.540165	1.39109e-06	860	-0.11774	0.331684	11416	0.0867853	0.474996	11878	0.226175	0.0597388	8586	-0.245846	0.0402223	3861	0.208537	0.0831964	8910
201147_s_at	Lightgreen	0.105381	0.385271	12177	0.265702	0.0262078	8256	-0.186697	0.121735	9389	-0.0722596	0.552205	12857	0.238416	0.0468584	8034	0.0186535	0.878185	14388	0.333552	0.00477637	3287	-0.107055	0.377725	11726	0.327629	0.00562904	4253	0.0438417	0.718567	13473	-0.0474057	0.696757	13364	0.0954508	0.431858	12025	0.20895	0.082574	7976	-0.197194	0.101788	9387	0.0725081	0.550835	11076	-0.170662	0.157792	9931
233080_s_at	Black	0.445603	0.000110783	4327	0.101962	0.400961	12285	0.423688	0.00025743	3519	-0.00284909	0.981325	14869	-0.268018	0.0248817	7206	0.56422	3.64276e-07	1566	0.722163	1.71907e-12	219	0.105312	0.385584	11776	-0.23932	0.0460061	6623	-0.144048	0.234162	10022	0.257809	0.031184	6588	0.0861279	0.478361	12322	-0.153741	0.203837	9740	0.00276067	0.981904	14859	-0.0851809	0.483229	10454	0.151538	0.210471	10471
226332_at	Black	0.0883875	0.46685	12595	-0.296336	0.0127417	7566	0.506596	7.65183e-06	2121	-0.335587	0.00451098	5854	-0.454717	7.66844e-05	2942	0.441142	0.000132145	3536	0.575217	1.90434e-07	627	0.362084	0.00206925	4780	-0.259358	0.0301492	6067	0.0609561	0.616175	12847	0.253971	0.033877	6712	-0.253714	0.0340642	7486	0.0750836	0.536736	12260	0.30161	0.0111679	6527	-0.0748789	0.53785	10960	0.315468	0.00781017	5931
202698_x_at	Yellow	0.373742	0.00143764	5782	0.502321	9.38697e-06	3519	-0.227842	0.0578315	8256	0.813941	0	171	0.545286	1.05497e-06	1531	-0.00818268	0.946399	14708	-0.337814	0.00423558	3219	-0.379742	0.0011856	4387	0.02346	0.847137	14101	-0.275785	0.0208413	6091	-0.289026	0.0152387	5708	0.413364	0.0003756	3851	-0.294474	0.0133415	5581	-0.286675	0.0161264	6942	0.0308138	0.800094	13228	-0.395913	0.000692424	4041
204463_s_at	Black	-0.0876832	0.470422	12613	-0.377027	0.00129425	5849	0.387203	0.000928198	4256	-0.33754	0.00426866	5800	-0.453302	8.12488e-05	2972	0.346826	0.00326741	5604	0.659653	5.28421e-10	361	0.24711	0.0391744	7778	-0.243556	0.0421792	6481	0.0146691	0.904065	14453	0.530079	2.36702e-06	947	-0.441943	0.000128048	3370	0.257036	0.0317116	6595	0.570528	2.51829e-07	1104	-0.412585	0.000386274	1006	0.292118	0.0141353	6543
226100_at	Brown	0.0546466	0.653208	13525	-0.374046	0.0014238	5922	0.609566	2.1372e-08	997	-0.402021	0.000561089	4439	-0.39409	0.000736698	4219	0.510292	6.39819e-06	2295	0.513461	5.47884e-06	942	0.427875	0.000220095	3385	-0.0651651	0.591984	12478	0.216862	0.0713482	7771	0.385067	0.000996156	3159	-0.315793	0.00774344	5900	0.432365	0.000185629	2514	0.538914	1.48728e-06	1498	-0.089216	0.462668	10260	0.433675	0.000176547	3196
213394_at	Purple	-0.493287	1.43289e-05	3403	-0.235134	0.0500644	8963	0.0176728	0.884545	14396	-0.42067	0.000287849	4047	-0.0242548	0.842024	14223	-0.378689	0.00122673	4832	0.087646	0.470611	11405	0.108797	0.369967	11679	0.456987	6.98569e-05	1887	0.597676	4.69112e-08	744	0.0281252	0.817221	14017	-0.209162	0.082256	8710	0.503488	8.87998e-06	1406	0.278769	0.0194452	7149	-0.203104	0.0917349	5237	0.394802	0.000719108	4065
233873_x_at	Black	-0.0889101	0.46421	12582	-0.233151	0.0520866	9003	0.279956	0.0189124	6885	-0.262903	0.0278894	7681	-0.289921	0.0149117	6672	0.250362	0.0365839	8023	0.522793	3.43854e-06	890	0.232923	0.0523235	8161	-0.0821407	0.499035	11833	0.0920049	0.44874	11739	0.320676	0.00679899	4807	-0.2928	0.0139014	6456	0.208151	0.0837811	7997	0.269504	0.0240612	7390	-0.145101	0.230723	7570	0.242999	0.0426664	7888
217518_at	Greenyellow	-0.355564	0.00252218	6170	-0.503516	8.86793e-06	3495	0.295092	0.0131398	6469	-0.486954	1.91394e-05	2896	-0.490508	1.6281e-05	2308	0.0986408	0.416555	12154	0.466583	4.67555e-05	1309	0.423153	0.00026259	3475	-0.0499686	0.681222	13069	0.259764	0.0298834	6534	0.627463	6.14553e-09	374	-0.378074	0.00125135	4534	0.547594	9.29973e-07	921	0.675914	1.3618e-10	300	-0.223605	0.0627769	4541	0.490845	1.60316e-05	2219
236410_x_at	Yellow	-0.394644	0.000722978	5332	-0.286184	0.0163171	7814	-0.16492	0.17246	10030	-0.52813	2.6179e-06	2305	-0.311133	0.00875005	6135	-0.232143	0.0531403	8551	0.205436	0.0879884	6890	0.219792	0.0675152	8491	-0.010282	0.932676	14582	0.0918021	0.449745	11749	-0.185519	0.124147	8815	-0.342088	0.00374855	5299	0.134503	0.266947	10324	-0.010456	0.93154	14641	-0.0944363	0.43679	9994	0.0233728	0.847698	14226
238449_at	Black	-0.334469	0.00465515	6638	-0.325427	0.00597857	6935	-0.136587	0.259537	10849	-0.416035	0.000341018	4139	-0.277161	0.0201874	6988	-0.0531392	0.662185	13453	0.380289	0.00116476	2431	0.19302	0.109391	9244	-0.0483242	0.691174	13130	-0.013766	0.909947	14487	0.190188	0.114794	8657	-0.389677	0.000854773	4310	0.29561	0.0129726	5554	0.204844	0.0889282	9197	-0.106042	0.382281	9405	-0.00173002	0.988659	14890
212291_at	Black	0.242464	0.0431393	8789	0.271881	0.0227962	8126	-0.238029	0.0472278	7984	0.0891601	0.462949	12341	0.0982751	0.418293	12059	0.165238	0.171624	10332	0.590007	7.66025e-08	572	-0.129831	0.284069	11104	0.0193173	0.873886	14246	-0.27692	0.0203004	6057	0.0564459	0.642557	13046	0.16985	0.159809	9866	-0.0197457	0.871112	14247	-0.174401	0.148749	10028	0.0444901	0.714581	12510	-0.350558	0.00292793	5052
219235_s_at	Purple	-0.172805	0.152561	10506	-0.214592	0.0744357	9436	0.268551	0.0245843	7173	-0.346209	0.00332682	5611	-0.101031	0.405298	11984	0.0130266	0.914765	14564	0.263579	0.0274755	5065	0.170625	0.157883	9916	0.260544	0.0293771	6024	0.431001	0.000195528	2729	0.191125	0.112984	8626	-0.252231	0.0351605	7524	0.489474	1.70689e-05	1598	0.409278	0.000434737	3920	-0.06139	0.613661	11603	0.348734	0.00308968	5092
230735_at	Black	-0.0339044	0.780523	14101	-0.272583	0.0224334	8106	0.228745	0.0568197	8240	-0.337693	0.00425021	5795	-0.386175	0.000960381	4418	0.275039	0.0212034	7341	0.580972	1.34335e-07	602	0.262855	0.0279191	7307	-0.144687	0.232071	9569	0.0179199	0.882942	14351	0.385041	0.000997021	3161	-0.0720415	0.553409	12730	0.219843	0.0674508	7661	0.371551	0.00154106	4792	0.052752	0.664499	12073	0.183275	0.128844	9586
239901_at	Black	-0.0184137	0.87974	14487	-0.329908	0.00528617	6835	0.254857	0.0332388	7552	-0.236607	0.0486038	8335	-0.454526	7.72881e-05	2948	0.397475	0.000656409	4400	0.790531	4.44089e-16	105	0.263099	0.0277687	7293	-0.324482	0.00613453	4326	-0.152291	0.208185	9724	0.616103	1.36789e-08	430	-0.306834	0.00977813	6112	0.150331	0.214168	9837	0.41109	0.000407537	3870	-0.236474	0.0487344	4133	0.140357	0.246492	10786
217756_x_at	Yellow	0.360104	0.00219841	6072	0.364341	0.00193042	6128	-0.211116	0.0793706	8713	0.719763	2.20335e-12	551	0.421065	0.00028369	3625	0.0280931	0.817426	14137	-0.253194	0.0344449	5377	-0.14862	0.219488	10563	-0.0937016	0.440382	11401	-0.332863	0.00486928	4685	-0.26844	0.024646	6282	0.473282	3.50735e-05	2887	-0.428558	0.000214497	2577	-0.341088	0.00385783	5535	0.3363	0.0044212	1938	-0.376716	0.00130725	4432
202209_at	Yellow	0.566988	3.10095e-07	2172	0.525188	3.04426e-06	3141	0.0180749	0.881936	14379	0.889098	0	19	0.414138	0.000365269	3762	0.239105	0.0462071	8342	-0.204822	0.0889637	6907	-0.287852	0.0156766	6632	-0.0911724	0.452873	11495	-0.293458	0.0136788	5633	-0.0995229	0.412379	11659	0.608022	2.37125e-08	1207	-0.392492	0.000777622	3300	-0.303586	0.0106232	6467	0.0823733	0.497817	10591	-0.196949	0.102223	9220
242652_at	Black	0.008532	0.944114	14732	-0.346956	0.003255	6489	0.31778	0.007346	5867	-0.221913	0.0648457	8713	-0.488302	1.8004e-05	2344	0.44539	0.000111725	3446	0.811005	0	75	0.351222	0.00287098	5018	-0.386614	0.000946518	3017	-0.158207	0.190848	9541	0.583173	1.17336e-07	567	-0.237039	0.0481819	7928	0.105695	0.383849	11210	0.448243	9.96935e-05	3062	-0.178173	0.140025	6183	0.200368	0.0962866	9122
201997_s_at	Magenta	-0.080023	0.510202	12813	0.120353	0.320988	11820	0.0753453	0.535314	12655	-0.13213	0.275554	11140	0.274026	0.0217035	7062	-0.129777	0.284271	11310	0.0885038	0.466262	11370	0.0173847	0.886415	14397	0.589095	8.11343e-08	694	0.502024	9.52017e-06	1671	-0.13299	0.272414	10546	0.0151095	0.901199	14444	0.501604	9.71179e-06	1439	0.12074	0.319425	11543	0.0143128	0.906385	14153	0.240252	0.0451405	7955
239185_at	Black	0.139518	0.249354	11335	-0.303528	0.0106389	7400	0.421779	0.000276306	3558	-0.141353	0.243122	10901	-0.468221	4.36053e-05	2681	0.555706	5.92431e-07	1675	0.792184	2.22045e-16	100	0.431782	0.000189804	3305	-0.409679	0.000428575	2607	-0.157635	0.192476	9565	0.48358	2.22788e-05	1453	-0.20364	0.0908623	8868	0.00779254	0.948951	14676	0.305588	0.0100952	6407	-0.0901531	0.457962	10218	0.190003	0.115154	9420
210666_at	Turquoise	-0.456727	7.06106e-05	4107	-0.41475	0.00035728	5104	-0.0482738	0.691481	13489	-0.542848	1.20413e-06	2128	-0.418128	0.000315986	3685	-0.154353	0.202021	10650	0.428555	0.000214523	1696	0.156214	0.196568	10324	-0.0517794	0.670324	13005	0.118156	0.329967	10859	0.340278	0.00394846	4241	-0.568873	2.77653e-07	1629	0.390914	0.000820049	3341	0.403366	0.000535395	4056	-0.391737	0.000797658	1207	0.105911	0.382872	11775
238536_at	Black	0.0429669	0.723956	13851	-0.219459	0.0679427	9316	0.276086	0.0206968	6985	-0.243316	0.042388	8166	-0.405887	0.000490123	3946	0.335834	0.00447975	5882	0.713232	4.27391e-12	239	0.259088	0.0303279	7407	-0.249297	0.0374161	6328	-0.082602	0.49662	12085	0.507157	7.44765e-06	1191	-0.194863	0.105982	9112	0.109655	0.366183	11092	0.313657	0.00819153	6179	-0.169279	0.161238	6534	0.208774	0.0828388	8899
227101_at	Black	0.280147	0.0188278	7907	-0.0130617	0.914536	14577	0.179401	0.13727	9607	-0.18991	0.115336	9591	-0.476133	3.09766e-05	2550	0.459363	6.33163e-05	3191	0.741631	2.07834e-13	186	0.025229	0.835765	14175	-0.472986	3.55261e-05	1678	-0.380579	0.00115384	3651	0.246744	0.0394757	6913	-0.0302833	0.803466	13939	-0.279062	0.0193124	5990	-0.0166437	0.891226	14472	-0.152498	0.207561	7253	-0.0700966	0.564196	12833
232046_at	Darkred	-0.255843	0.03254	8451	0.0178421	0.883446	14457	-0.297876	0.0122635	6392	-0.221192	0.0657438	8727	-0.151902	0.209363	10535	-0.244399	0.0414494	8191	0.37173	0.00153234	2579	-0.150985	0.212159	10499	0.0161464	0.894457	14363	-0.0339076	0.780503	13813	0.0890323	0.463594	11992	-0.104651	0.388588	11782	0.0115475	0.924413	14538	-0.0534541	0.660306	13406	-0.272713	0.0223671	3163	-0.0638125	0.599711	13028
222457_s_at	Black	0.256323	0.0322045	8437	0.0734481	0.545669	12998	0.248112	0.0383603	7706	-0.128563	0.288837	11248	-0.32155	0.00664101	5879	0.36013	0.00219668	5292	0.579765	1.44614e-07	606	0.0309921	0.798962	14003	-0.261054	0.0290495	6004	-0.154258	0.2023	9669	0.140672	0.245421	10287	0.0242077	0.842327	14154	-0.15138	0.210949	9809	-0.00612261	0.959881	14761	-0.135913	0.261918	7976	0.126379	0.297177	11167
209447_at	Cyan	-0.275828	0.0208207	8015	-0.469496	4.12915e-05	4113	0.497604	1.17242e-05	2224	-0.365614	0.00185581	5168	-0.268469	0.0246301	7195	0.109618	0.366345	11862	0.319178	0.00707731	3591	0.525876	2.9391e-06	1839	0.15818	0.190923	9121	0.515054	5.06517e-06	1493	0.351538	0.00284418	3968	-0.349472	0.00302329	5137	0.58295	1.18963e-07	624	0.661065	4.71299e-10	360	-0.155886	0.19752	7101	0.671244	2.02763e-10	332
226176_s_at	Purple	-0.180746	0.134298	10296	-0.235453	0.0497445	8954	0.346651	0.00328417	5178	-0.323297	0.00633487	6127	0.000986458	0.993533	14915	0.030237	0.803761	14075	0.299669	0.0117261	4077	0.294605	0.0132985	6464	0.348145	0.00314364	3807	0.54601	1.01414e-06	1195	0.295042	0.0131562	5525	-0.202583	0.0925887	8901	0.462777	5.49052e-05	1980	0.32846	0.00550177	5852	-0.0707278	0.560684	11179	0.488749	1.76421e-05	2252
202077_at	Yellow	0.501103	9.94453e-06	3244	0.559981	4.64851e-07	2565	-0.132161	0.275438	10979	0.868137	0	48	0.488782	1.76153e-05	2333	0.114206	0.346504	11728	-0.267684	0.025069	4948	-0.414668	0.000358337	3649	-0.0372468	0.75951	13548	-0.308489	0.00937045	5213	-0.240789	0.0446471	7087	0.622993	8.45211e-09	1049	-0.339378	0.0040512	4462	-0.266169	0.0259356	7480	0.0781517	0.520175	10804	-0.349162	0.00305104	5087
201597_at	Yellow	0.567512	3.00736e-07	2162	0.499459	1.07467e-05	3586	0.0416322	0.732203	13702	0.788522	4.44089e-16	242	0.295261	0.0130853	6535	0.285167	0.016719	7079	-0.201043	0.095147	7048	-0.354107	0.0026347	4959	-0.209067	0.0823984	7536	-0.353027	0.00272103	4221	-0.133299	0.271291	10531	0.567775	2.96139e-07	1644	-0.409873	0.00042562	2956	-0.247448	0.0388989	8008	-0.0150456	0.901615	14104	-0.271242	0.0231304	7106
203947_at	Turquoise	0.286893	0.0160422	7745	0.319621	0.00699382	7081	0.0359739	0.767493	13872	0.446655	0.000106234	3563	0.326696	0.00577489	5767	0.0158441	0.896422	14481	-0.393553	0.000750241	2219	-0.212763	0.0770016	8664	0.0872517	0.472617	11647	-0.0109305	0.92844	14586	-0.21754	0.0704458	7806	0.551988	7.29494e-07	1832	-0.292307	0.0140703	5639	-0.252465	0.0349853	7858	0.290809	0.0145936	2758	0.00530299	0.965248	14782
235308_at	Black	0.00891038	0.94164	14726	-0.28912	0.0152039	7735	0.27978	0.0189908	6890	-0.337896	0.00422576	5792	-0.571026	2.44523e-07	1194	0.363211	0.00199883	5212	0.786629	6.66134e-16	109	0.258662	0.0306106	7418	-0.373046	0.00146979	3281	-0.130721	0.280751	10442	0.698126	1.8489e-11	186	-0.345004	0.00344551	5225	0.0979986	0.41961	11463	0.330245	0.00523719	5802	-0.378263	0.00124371	1355	0.155481	0.198703	10351
211874_s_at	Orange	0.135831	0.262209	11422	0.255107	0.0330602	8492	-0.136484	0.259899	10851	-0.0859906	0.479065	12439	-0.0898087	0.459689	12321	0.0395866	0.744901	13822	0.411109	0.00040725	1967	-0.18809	0.118927	9399	-0.0324331	0.789824	13751	-0.186998	0.121123	8642	0.00659634	0.956779	14719	-0.0109558	0.928275	14579	-0.0433642	0.721506	13370	-0.103012	0.396104	12021	-0.266627	0.0256713	3319	-0.147266	0.223765	10606
211025_x_at	Yellow	0.569203	2.72311e-07	2134	0.50313	9.0326e-06	3504	0.0100069	0.934473	14632	0.9019	0	7	0.437565	0.000151943	3258	0.292439	0.0140249	6913	-0.171508	0.155711	8077	-0.289517	0.0150587	6594	-0.112789	0.352558	10701	-0.343331	0.00361662	4427	-0.0989736	0.414977	11676	0.519253	4.10992e-06	2212	-0.320742	0.00678692	4928	-0.186976	0.121169	9684	0.0396653	0.744412	12763	-0.278578	0.019532	6912
201918_at	Black	0.297731	0.012308	7465	-0.0330894	0.785671	14049	0.1972	0.101777	9090	0.00601927	0.960557	14783	-0.398413	0.000635616	4117	0.520204	3.91853e-06	2157	0.852408	0	22	0.0958264	0.43004	12042	-0.469083	4.20284e-05	1730	-0.410272	0.000419612	3090	0.290574	0.0146774	5657	-0.0562584	0.643663	13169	-0.246215	0.0399138	6901	0.0365684	0.763761	13893	-0.18971	0.115725	5741	-0.0596958	0.6235	13156
208765_s_at	Black	0.0686951	0.57203	13106	-0.129487	0.285355	11603	0.0704051	0.562478	12811	-0.0435814	0.720169	13709	-0.234586	0.0506166	8136	0.276494	0.0205019	7311	0.624458	7.61775e-09	463	0.244724	0.0411717	7832	-0.216998	0.0711662	7299	-0.203245	0.0915043	8160	0.264004	0.0272176	6417	-0.248799	0.0378107	7620	0.0213288	0.860878	14181	0.083833	0.490204	12575	-0.159364	0.187581	6947	-0.0077627	0.949146	14721
212505_s_at	Purple	-0.445454	0.00011144	4334	-0.14479	0.231735	11191	-0.0806668	0.506794	12495	-0.418606	0.000310506	4086	0.125138	0.301982	11284	-0.390122	0.000842121	4565	0.0132359	0.913401	14413	0.0954079	0.432066	12060	0.549452	8.39588e-07	938	0.521831	3.61011e-06	1412	-0.220507	0.0666058	7714	-0.308224	0.00943483	6089	0.501219	9.89024e-06	1445	0.0890078	0.463717	12415	-0.106609	0.379726	9377	0.250315	0.0366203	7677
213015_at	Black	0.295619	0.0129699	7513	-0.00145304	0.990475	14904	0.169803	0.159926	9905	0.0124458	0.918552	14593	-0.367483	0.00175102	4835	0.502706	9.21685e-06	2401	0.872025	0	10	0.0395343	0.745227	13750	-0.428129	0.00021799	2277	-0.385818	0.000971767	3547	0.430952	0.000195896	2283	-0.0247238	0.83901	14134	-0.147292	0.223683	9940	0.14173	0.241855	10946	-0.143971	0.234413	7615	-0.0889656	0.46393	12286
232058_at	Skyblue	-0.306357	0.00989842	7258	-0.297606	0.0123461	7536	0.169817	0.159891	9903	-0.37797	0.00125555	4911	-0.182834	0.129783	9677	-0.0155759	0.898166	14489	0.272681	0.0223836	4797	0.250945	0.0361343	7663	0.228942	0.0566006	6933	0.371873	0.00152545	3826	0.366294	0.00181707	3602	-0.236948	0.0482707	7934	0.618107	1.19059e-08	413	0.525328	3.02268e-06	1702	-0.155185	0.19957	7134	0.386447	0.00095177	4232
204786_s_at	Black	0.0406719	0.738155	13916	-0.188036	0.119035	10060	0.258485	0.0307288	7445	-0.306443	0.00987674	6584	-0.282635	0.0177559	6850	0.31733	0.00743447	6312	0.5757	1.84986e-07	625	0.188172	0.118764	9394	-0.0620678	0.609744	12587	0.0751359	0.536451	12352	0.347705	0.00318449	4067	-0.0341744	0.77882	13827	0.205921	0.0872253	8062	0.293456	0.0136797	6769	0.0983964	0.417716	9774	0.175322	0.146583	9802
202047_s_at	Salmon	-0.351928	0.0028115	6264	-0.312544	0.00843367	7227	0.167909	0.164705	9949	-0.46873	4.26666e-05	3191	-0.0263059	0.828859	14148	-0.090436	0.456547	12392	0.202119	0.0933535	7006	0.31366	0.00819088	5947	0.43321	0.000179723	2210	0.536436	1.69655e-06	1282	0.289788	0.0149599	5684	-0.386636	0.000945834	4366	0.691981	3.27012e-11	153	0.467413	4.51332e-05	2699	-0.025192	0.836003	13536	0.367021	0.0017764	4659
212451_at	Black	0.318989	0.00711306	6970	0.23291	0.052337	9008	0.0690973	0.569777	12853	-0.0222818	0.854728	14315	-0.173352	0.151245	9942	0.329763	0.00530747	6034	0.696814	2.09073e-11	284	-0.146978	0.224682	10607	-0.231715	0.0535923	6850	-0.281823	0.0181	5928	0.278175	0.0197165	6007	0.0207161	0.864836	14256	-0.143541	0.235829	10058	-0.0500217	0.680901	13503	-0.346026	0.00334455	1773	-0.182802	0.129852	9597
238076_at	Salmon	0.0186067	0.878489	14481	-0.108868	0.369651	12128	0.285381	0.0166338	6721	-0.277853	0.0198651	7278	-0.289849	0.0149381	6675	0.288653	0.0153765	6998	0.49792	1.15519e-05	1049	0.138647	0.252353	10853	-0.0218898	0.857257	14153	0.0714458	0.556702	12479	0.42995	0.000203488	2294	-0.238244	0.0470221	7894	0.362391	0.0020499	3949	0.331645	0.00503753	5767	-0.317766	0.00734881	2259	0.23878	0.0465137	7992
242323_at	Turquoise	0.581123	1.33096e-07	1968	0.352282	0.0027821	6379	0.236129	0.0490738	8041	0.550702	7.83508e-07	2001	0.199353	0.098021	9123	0.38539	0.000985596	4682	-0.141767	0.24173	9223	-0.144642	0.232217	10679	-0.22426	0.0619913	7070	-0.276261	0.0206128	6077	0.0178125	0.883639	14335	0.431616	0.000191009	3555	-0.427998	0.000219074	2593	-0.214671	0.0743265	8937	0.125816	0.299348	8434	-0.109393	0.367336	11673
202301_s_at	Black	0.248196	0.038293	8653	-0.09562	0.431039	12442	0.406108	0.000486324	3843	-0.185096	0.125023	9734	-0.384578	0.00101235	4456	0.435576	0.000164097	3656	0.65305	8.95252e-10	392	0.212431	0.0774735	8674	-0.334501	0.00465095	4106	-0.117953	0.330804	10867	0.266419	0.0257907	6348	-0.221294	0.0656158	8381	-0.14636	0.226661	9970	0.0723148	0.5519	12901	-0.244719	0.0411751	3899	0.168635	0.16286	9984
209188_x_at	Yellow	0.54683	9.69723e-07	2477	0.579807	1.44245e-07	2273	-0.220069	0.0671619	8471	0.716861	2.96452e-12	570	0.512351	5.78595e-06	1981	0.126819	0.295484	11398	-0.269446	0.0240925	4895	-0.368458	0.00169847	4620	-0.040429	0.739664	13423	-0.387884	0.00090745	3510	-0.259611	0.0299831	6536	0.527287	2.73392e-06	2124	-0.440238	0.000136908	2359	-0.479124	2.71606e-05	2476	0.166378	0.168645	6651	-0.48383	2.20305e-05	2326
204964_s_at	Black	0.310087	0.00899093	7177	0.0685683	0.572741	13130	0.0981444	0.418916	11997	0.0622855	0.608488	13164	-0.258347	0.0308217	7465	0.422251	0.000271522	3911	0.786318	6.66134e-16	110	0.102599	0.398007	11864	-0.366704	0.00179406	3406	-0.384187	0.00102545	3581	0.275403	0.0210259	6096	-0.0185448	0.87889	14325	-0.224172	0.0620963	7522	-0.0547805	0.652413	13378	-0.146993	0.224636	7486	-0.13991	0.248015	10799
207700_s_at	Black	0.313038	0.00832549	7110	-0.0959771	0.429311	12425	0.339103	0.00408316	5352	0.019655	0.8717	14384	-0.289175	0.0151839	6687	0.572273	2.27072e-07	1477	0.744948	1.42331e-13	181	0.225159	0.0609253	8365	-0.282914	0.0176387	5372	-0.211812	0.078362	7896	0.266872	0.0255306	6336	-0.030972	0.79909	13916	-0.0190526	0.8756	14266	0.194559	0.106539	9461	-0.0258847	0.831559	13495	0.0977871	0.42062	12011
242349_at	Black	0.128601	0.288692	11613	-0.0859561	0.479242	12675	0.190448	0.11429	9290	-0.00392425	0.974279	14841	-0.256891	0.0318114	7509	0.408587	0.000445539	4189	0.787812	6.66134e-16	108	0.0745994	0.539373	12658	-0.274526	0.0214557	5605	-0.224784	0.0613679	7522	0.46248	5.55952e-05	1736	-0.10396	0.391744	11800	0.0205147	0.866138	14214	0.257335	0.0315069	7744	-0.267365	0.0252498	3295	0.0472935	0.69744	13526
225239_at	Black	0.0894639	0.461421	12569	0.109009	0.369027	12123	0.00678764	0.955527	14741	-0.154565	0.201392	10548	-0.0848098	0.485145	12431	0.133862	0.269251	11204	0.433894	0.000175068	1623	-0.0519286	0.66943	13356	0.0327144	0.788043	13738	-0.0225516	0.852989	14176	0.0557204	0.646843	13080	0.15749	0.192891	10235	0.0963661	0.427435	11514	0.0321179	0.79182	14005	-0.0369112	0.761612	12914	0.0328189	0.787382	13964
208723_at	Pink	-0.445809	0.000109879	4321	-0.158968	0.188694	10803	-0.115045	0.342946	11533	-0.328263	0.00553173	6019	0.29855	0.0120592	6441	-0.386088	0.00096313	4657	0.0119095	0.92205	14463	0.198961	0.0986953	9075	0.637821	2.87888e-09	437	0.54798	9.10454e-07	1179	-0.124556	0.304254	10857	-0.287387	0.015853	6604	0.555094	6.13186e-07	851	0.181979	0.131617	9807	0.0349705	0.773803	13025	0.226354	0.0595307	8359
217963_s_at	Yellow	0.468567	4.29654e-05	3882	0.405445	0.000497803	5300	0.059715	0.623388	13135	0.745587	1.32117e-13	422	0.39599	0.000690607	4175	0.221213	0.0657174	8828	-0.282427	0.0178434	4538	-0.203035	0.0918478	8946	-0.0558596	0.64602	12842	-0.21997	0.0672884	7666	-0.215844	0.0727205	7861	0.609689	2.11961e-08	1194	-0.289579	0.0150361	5716	-0.12496	0.302674	11419	0.167374	0.166075	6605	-0.141304	0.243285	10757
235435_at	Black	0.290778	0.0146045	7634	0.00583085	0.961791	14788	0.195113	0.105525	9157	0.0515273	0.671837	13474	-0.197108	0.10194	9199	0.464536	5.09868e-05	3083	0.762917	1.64313e-14	146	0.0397653	0.743789	13739	-0.304579	0.0103583	4807	-0.271232	0.0231357	6213	0.260426	0.0294532	6513	-0.0299298	0.805716	13952	-0.123786	0.307278	10673	0.0931357	0.44316	12311	-0.152556	0.207384	7251	-0.0996128	0.411955	11947
232125_at	Black	0.45953	6.28801e-05	4048	0.00317273	0.979204	14853	0.268949	0.0243648	7164	-0.0242216	0.842237	14272	-0.421365	0.000280561	3615	0.67239	1.84011e-10	542	0.864304	0	14	0.157842	0.191885	10267	-0.552219	7.20175e-07	914	-0.486576	1.9469e-05	1888	0.359567	0.00223467	3787	-0.0376788	0.756806	13718	-0.258127	0.0309697	6564	0.0398653	0.743167	13799	-0.164606	0.17329	6731	-0.122943	0.310609	11261
226054_at	Skyblue	-0.381355	0.00112507	5609	-0.177581	0.141368	10335	-0.0476201	0.695452	13513	-0.439896	0.000138752	3699	-0.0644114	0.596284	13022	-0.274521	0.0214581	7349	0.147746	0.222242	8978	0.175146	0.146996	9773	0.398256	0.000639059	2790	0.437695	0.000151179	2615	-0.0140383	0.908173	14468	-0.144262	0.233459	10646	0.4829	2.29667e-05	1688	0.192615	0.11015	9524	0.0763311	0.529971	10900	0.272865	0.0222893	7059
219133_at	Turquoise	0.554533	6.32819e-07	2369	0.451008	8.91818e-05	4429	0.233438	0.05179	8122	0.635436	3.43665e-09	1148	0.471862	3.72962e-05	2621	0.257456	0.0314239	7814	-0.289263	0.0151515	4343	-0.222309	0.0643566	8438	0.100218	0.409106	11166	-0.00543963	0.964353	14761	-0.125667	0.299928	10812	0.486752	1.9315e-05	2675	-0.216635	0.0716527	7749	-0.209664	0.0815069	9077	0.0518293	0.670025	12125	-0.0748787	0.537851	12707
218112_at	Yellow	0.0690807	0.56987	13095	0.407326	0.000465882	5259	-0.421508	0.00027909	3562	0.545586	1.03788e-06	2093	0.591661	6.89899e-08	997	-0.38009	0.00117229	4805	-0.501444	9.78558e-06	1027	-0.383835	0.00103737	4302	0.236534	0.0486755	6707	-0.0437858	0.718911	13475	-0.345456	0.00340054	4127	0.406519	0.000479342	3989	-0.232744	0.05251	7252	-0.411561	0.00040072	3862	0.216825	0.0713973	4751	-0.330917	0.00514051	5534
222806_s_at	Black	0.0729364	0.548478	12997	-0.179545	0.136949	10290	0.324016	0.00621255	5707	-0.135084	0.264868	11078	-0.178402	0.139507	9804	0.291878	0.0142183	6924	0.56713	3.07534e-07	665	0.210723	0.0799442	8725	-0.0623081	0.608358	12579	0.0869423	0.474195	11930	0.243653	0.0420946	7001	-0.27639	0.0205516	6894	0.156598	0.195455	9660	0.228177	0.057455	8534	-0.13576	0.26246	7984	0.165795	0.170163	10056
236000_s_at	Black	0.135748	0.262503	11427	-0.16831	0.163684	10573	0.284282	0.0170751	6741	-0.132362	0.274703	11133	-0.398352	0.000636936	4120	0.457461	6.85054e-05	3224	0.784675	8.88178e-16	111	0.10395	0.391791	11820	-0.357549	0.00237567	3582	-0.212127	0.0779095	7890	0.453985	7.90153e-05	1868	-0.172787	0.152603	9786	-0.0341435	0.779015	13685	0.238323	0.0469465	8253	-0.297878	0.0122628	2636	0.0769822	0.526457	12641
219237_s_at	Black	0.413148	0.000378538	4944	-0.0287748	0.813075	14164	0.396491	0.000678893	4039	-0.0750705	0.536807	12782	-0.38651	0.000949793	4411	0.695904	2.27596e-11	401	0.84354	0	29	0.0932454	0.442621	12119	-0.406982	0.000471567	2642	-0.302953	0.0107951	5360	0.500379	1.02909e-05	1263	0.0284493	0.815151	14004	-0.0634592	0.601737	12653	0.200544	0.0959898	9292	-0.122878	0.310865	8571	0.0314211	0.796239	14013
203371_s_at	Yellow	0.574431	1.99622e-07	2052	0.592443	6.56461e-08	2082	-0.134138	0.268257	10913	0.823534	0	138	0.394728	0.000720927	4203	0.176144	0.144669	10016	-0.246763	0.0394603	5547	-0.411727	0.000398352	3713	-0.136137	0.261123	9849	-0.394304	0.00073138	3403	-0.28169	0.0181569	5920	0.678255	1.11244e-10	572	-0.472422	3.64034e-05	1838	-0.376092	0.0013337	4684	0.191878	0.111544	5668	-0.41274	0.000384131	3662
238468_at	Black	0.293918	0.0135255	7562	0.0228401	0.85113	14331	0.17537	0.14647	9725	-0.0267067	0.826291	14193	-0.219688	0.0676492	8562	0.450281	9.1841e-05	3356	0.713828	4.02633e-12	235	0.0128735	0.915763	14527	-0.208397	0.0834087	7553	-0.20367	0.090814	8148	0.469814	4.07326e-05	1629	0.0165287	0.891973	14390	0.134114	0.268345	10337	0.243663	0.0420861	8110	-0.110761	0.361338	9165	-0.045946	0.705661	13560
214661_s_at	Magenta	-0.0788731	0.516319	12848	0.201074	0.0950962	9761	-0.053452	0.660318	13343	-0.135139	0.264671	11076	0.361243	0.00212328	4973	-0.178101	0.140188	9959	0.123149	0.309793	9962	-0.0600641	0.621356	13126	0.621305	9.52042e-09	498	0.438966	0.000143885	2589	-0.129671	0.284667	10661	0.0890084	0.463714	12224	0.414752	0.000357254	2848	-0.0185506	0.878853	14419	0.0894252	0.461615	10251	0.133117	0.271949	10978
222420_s_at	Orange	0.434519	0.000170917	4535	0.440432	0.000135875	4609	-0.156456	0.195868	10274	0.14817	0.220904	10728	0.0271076	0.823726	14126	0.241979	0.0435717	8253	0.549354	8.44123e-07	753	-0.304564	0.0103623	6196	-0.125151	0.301931	10222	-0.38483	0.00100396	3569	-0.144598	0.23236	10171	0.328452	0.00550308	5608	-0.277363	0.0200925	6032	-0.296622	0.0126516	6677	0.0646782	0.59476	11455	-0.361994	0.00207502	4782
219373_at	Yellow	0.37857	0.00123146	5674	0.390426	0.000833589	5568	0.0749303	0.53757	12666	0.767124	9.54792e-15	320	0.686144	5.54865e-11	331	0.110667	0.361747	11835	-0.343382	0.00361127	3105	-0.158335	0.190485	10258	0.298499	0.0120745	4959	0.0885371	0.466094	11871	-0.127953	0.291151	10727	0.506428	7.71395e-06	2388	-0.0519515	0.669292	13063	-0.148612	0.219515	10722	0.253574	0.0341662	3649	-0.0501899	0.679887	13421
229274_at	Black	0.12299	0.310423	11752	-0.169434	0.160848	10534	0.217235	0.0708511	8546	-0.302832	0.0108283	6663	-0.464309	5.14795e-05	2749	0.355418	0.00253325	5404	0.67591	1.36225e-10	320	0.199606	0.097586	9053	-0.328692	0.00546668	4221	-0.161969	0.180378	9423	0.439707	0.000139782	2131	-0.172384	0.153578	9798	0.047386	0.696877	13214	0.249818	0.0370069	7939	-0.156112	0.196865	7090	0.0243546	0.841382	14206
241905_at	Black	-0.0457913	0.706607	13765	-0.250072	0.0368084	8609	0.234529	0.0506741	8088	-0.244843	0.0410697	8131	-0.43157	0.00019134	3391	0.322092	0.00654462	6194	0.754496	4.61853e-14	160	0.12517	0.301858	11222	-0.249182	0.0375072	6333	-0.0895316	0.46108	11827	0.724416	1.35869e-12	144	-0.236562	0.0486478	7946	0.206371	0.0865217	8053	0.427141	0.000226258	3517	-0.363673	0.00197063	1547	0.223413	0.0630096	8446
225918_at	Pink	-0.246824	0.0394099	8682	-0.43062	0.000198381	4776	0.349789	0.00299524	5108	-0.325233	0.00601029	6072	-0.121252	0.31736	11376	0.130175	0.282783	11301	0.345899	0.00335695	3048	0.566459	3.19827e-07	1349	0.257862	0.031148	6105	0.470028	4.0359e-05	2126	0.278417	0.0196056	5999	-0.206045	0.0870304	8799	0.503464	8.89011e-06	1408	0.410781	0.000412053	3879	0.20373	0.0907163	5212	0.51032	6.3893e-06	1917
221700_s_at	Yellow	0.294594	0.0133021	7541	0.141328	0.243207	11289	0.145197	0.230413	10621	0.542728	1.21194e-06	2133	0.286882	0.0160466	6748	0.156297	0.196326	10599	-0.232256	0.0530211	5979	-0.00996824	0.934726	14604	-0.0911876	0.452797	11493	-0.118829	0.327201	10833	-0.0421981	0.728702	13544	0.188592	0.117929	9307	-0.202863	0.092129	8157	-0.0160203	0.895277	14487	0.118756	0.327499	8779	-0.0346789	0.77564	13918
222850_s_at	Black	0.512569	5.72447e-06	3055	0.130413	0.281897	11578	0.205089	0.0885381	8889	0.0485952	0.689531	13554	-0.291881	0.0142172	6631	0.649982	1.13882e-09	701	0.850685	0	25	0.00505235	0.966889	14766	-0.460577	6.01991e-05	1848	-0.497733	1.16538e-05	1728	0.307175	0.00969295	5170	0.0513071	0.67316	13319	-0.273743	0.0218454	6106	-0.0594663	0.624838	13249	-0.140726	0.24524	7755	-0.202336	0.0929955	9065
225147_at	Salmon	-0.131133	0.279224	11548	-0.0862301	0.477837	12660	0.186979	0.121163	9376	-0.217257	0.0708223	8852	-0.0052145	0.965827	14796	0.085833	0.479874	12541	0.340075	0.00397145	3172	0.169265	0.161273	9955	0.284467	0.0170002	5324	0.305039	0.0102376	5313	0.316418	0.00761641	4922	-0.287645	0.0157547	6595	0.546215	1.00285e-06	931	0.403405	0.00053468	4054	-0.311364	0.00869755	2375	0.237899	0.0473523	8021
217768_at	Yellow	0.659956	5.15641e-10	1024	0.606616	2.60533e-08	1895	-0.0162627	0.893701	14432	0.821425	0	146	0.382613	0.00107977	4503	0.317764	0.00734909	6300	-0.159178	0.188105	8520	-0.465955	4.80178e-05	2752	-0.199858	0.0971552	7803	-0.470512	3.95292e-05	2114	-0.186295	0.122554	8779	0.514847	5.11712e-06	2267	-0.539648	1.43011e-06	997	-0.394947	0.000715585	4249	-0.0847506	0.48545	10478	-0.371396	0.0015486	4548
200096_s_at	Yellow	0.57419	2.02532e-07	2055	0.472259	3.66608e-05	4062	-0.114981	0.34322	11537	0.817153	0	157	0.439836	0.000139079	3226	0.230464	0.0549332	8599	-0.21248	0.0774034	6654	-0.202261	0.0931182	8966	-0.132706	0.273448	9967	-0.400329	0.00059498	3288	-0.34897	0.00306836	4035	0.685453	5.90239e-11	537	-0.470702	3.92065e-05	1865	-0.399683	0.000608406	4136	0.414727	0.000357579	978	-0.391871	0.000794066	4121
202961_s_at	Yellow	0.464469	5.11321e-05	3959	0.509426	6.67319e-06	3400	-0.151132	0.211709	10435	0.82799	0	128	0.543899	1.13755e-06	1550	0.066858	0.582375	13055	-0.334982	0.00458845	3261	-0.266437	0.0257807	7191	0.0487371	0.688671	13118	-0.232443	0.0528244	7300	-0.394242	0.000732911	2981	0.654937	7.71067e-10	752	-0.354394	0.0026122	4136	-0.378391	0.0012386	4628	0.410585	0.000414949	1021	-0.312545	0.00843356	5995
202509_s_at	Darkgrey	-0.490847	1.60305e-05	3440	-0.438851	0.000144531	4636	0.0203159	0.867424	14319	-0.476748	3.01534e-05	3062	-0.22888	0.0566692	8295	-0.236623	0.0485876	8412	0.232467	0.0527997	5971	0.362261	0.00205809	4773	0.157303	0.193426	9153	0.364196	0.00193905	3987	-0.0879197	0.469221	12032	-0.279543	0.0190965	6815	0.310083	0.00899195	5185	0.253714	0.034064	7830	0.105586	0.384343	9421	0.330395	0.00521548	5547
232489_at	Black	0.237906	0.0473453	8894	-0.181944	0.131695	10231	0.366081	0.00182914	4717	-0.150562	0.213457	10655	-0.386579	0.000947622	4408	0.566233	3.24059e-07	1543	0.863341	0	17	0.214701	0.0742858	8628	-0.384569	0.00101263	3062	-0.219497	0.0678936	7677	0.554149	6.46584e-07	743	-0.204863	0.0888978	8836	-0.00531654	0.965159	14766	0.286234	0.0162976	6963	-0.243631	0.0421133	3927	0.0461101	0.704658	13553
217610_at	Skyblue	-0.338156	0.00419472	6559	-0.316164	0.00766774	7152	0.142991	0.237647	10680	-0.434026	0.000174183	3812	-0.297892	0.0122585	6461	-0.0524784	0.666136	13474	0.340525	0.00392063	3162	0.292302	0.0140719	6530	0.041354	0.733926	13387	0.253347	0.0343328	6697	0.261787	0.0285853	6475	-0.330976	0.00513198	5556	0.286757	0.0160948	5792	0.259284	0.0301981	7692	-0.218703	0.06892	4693	0.323729	0.00626119	5711
228278_at	Skyblue	-0.220769	0.0662749	9321	-0.127357	0.293421	11656	0.010319	0.932434	14620	-0.287231	0.0159124	7040	-0.242242	0.0433365	7933	-0.0919593	0.448966	12347	0.384546	0.00101341	2354	0.0280569	0.817657	14094	0.00159614	0.989537	14869	0.129318	0.285989	10475	0.168949	0.162067	9351	-0.0311338	0.798062	13907	0.0382363	0.753322	13543	0.0799982	0.510334	12686	-0.212499	0.0773771	4898	0.262866	0.0279122	7335
201586_s_at	Black	0.194412	0.106807	9949	-0.0957498	0.43041	12435	0.197876	0.100585	9068	-0.144483	0.232737	10819	-0.294291	0.0134017	6559	0.460098	6.14114e-05	3176	0.639403	2.55751e-09	428	0.0658038	0.58835	12938	-0.208932	0.0826013	7543	-0.181724	0.132169	8794	0.362648	0.00203378	3703	0.0307151	0.800721	13922	0.101104	0.404954	11362	0.229535	0.0559461	8492	-0.0298044	0.806514	13287	0.0520526	0.668686	13358
212069_s_at	Magenta	-0.134481	0.267025	11461	0.277425	0.0200639	7998	-0.307744	0.00955219	6155	-0.148404	0.220166	10718	0.380079	0.00117272	4555	-0.359148	0.00226333	5318	0.0841721	0.488444	11530	-0.240867	0.0445766	7926	0.584205	1.1009e-07	711	0.306316	0.00990879	5284	-0.183389	0.128602	8872	0.0474058	0.696756	13431	0.348401	0.00312009	4264	-0.0681788	0.574929	13027	-0.0344014	0.777388	13052	-0.0815293	0.502247	12497
227510_x_at	Black	0.268717	0.0244926	8172	-0.00286884	0.981195	14866	0.149466	0.216846	10480	0.00888711	0.941792	14708	-0.348038	0.00315351	5288	0.415704	0.000345144	4048	0.767599	9.10383e-15	138	-0.00102575	0.993276	14911	-0.412476	0.000387783	2563	-0.356314	0.00246591	4145	0.212184	0.0778268	7976	0.00855491	0.943964	14653	-0.256814	0.0318645	6599	0.0299199	0.805779	14062	-0.161236	0.182385	6870	-0.0649244	0.593356	12994
228053_s_at	Yellow	0.666047	3.13178e-10	949	0.456548	7.11335e-05	4340	0.0557371	0.646744	13263	0.879689	0	27	0.423811	0.000256252	3558	0.393309	0.000756448	4494	-0.112832	0.352371	10411	-0.205235	0.0883075	8875	-0.147494	0.223041	9483	-0.38683	0.000939765	3528	-0.175029	0.147269	9151	0.587244	9.11244e-08	1434	-0.455964	7.28631e-05	2065	-0.334943	0.00459349	5685	0.287719	0.0157266	2818	-0.307781	0.00954291	6120
212086_x_at	Pink	-0.573244	2.14311e-07	2071	-0.491066	1.58704e-05	3757	-0.0309946	0.798946	14020	-0.542737	1.2114e-06	2132	-0.150267	0.214366	10580	-0.320463	0.00683783	6241	0.15125	0.211347	8864	0.483057	2.28063e-05	2459	0.328496	0.00549642	4230	0.488766	1.76281e-05	1860	0.124589	0.304126	10855	-0.376841	0.00130199	4563	0.587215	9.12877e-08	595	0.369878	0.00162447	4835	0.111764	0.356979	9118	0.371125	0.00156191	4556
226252_at	Black	0.244104	0.0417035	8748	-0.0481337	0.692331	13667	0.202412	0.0928693	8953	-0.07582	0.532738	12751	-0.478333	2.81254e-05	2513	0.457172	6.9326e-05	3229	0.839757	0	36	0.139163	0.250572	10834	-0.480223	2.58713e-05	1586	-0.339006	0.00409441	4527	0.561512	4.25831e-07	692	-0.0955703	0.431279	12020	-0.168736	0.162604	9272	0.0974803	0.422086	12191	-0.307038	0.00972711	2458	0.00544463	0.96432	14778
214150_x_at	Yellow	0.442066	0.00012743	4394	0.337151	0.00431603	6696	0.0978949	0.420105	12006	0.650489	1.09463e-09	995	0.335377	0.0045378	5566	0.272794	0.0223253	7394	-0.26663	0.0256693	4976	-0.163013	0.177548	10144	-0.0624026	0.607813	12577	-0.157175	0.193795	9582	-0.0956187	0.431045	11786	0.580672	1.36821e-07	1501	-0.237824	0.0474237	7102	-0.158783	0.189215	10440	0.258565	0.0306752	3515	-0.138294	0.253575	10848
226896_at	Yellow	0.64872	1.25628e-09	1129	0.563386	3.82276e-07	2505	0.0763491	0.529874	12627	0.888535	0	20	0.606996	2.53998e-08	853	0.28411	0.0171454	7107	-0.209368	0.0819481	6756	-0.255682	0.0326537	7506	0.0708221	0.56016	12247	-0.18382	0.127692	8732	-0.202023	0.0935131	8290	0.660241	5.03858e-10	714	-0.328328	0.0055219	4726	-0.308172	0.00944746	6330	0.26656	0.0257093	3322	-0.225389	0.0606551	8390
232784_at	Yellow	-0.272015	0.0227268	8091	-0.4549	7.61142e-05	4357	0.275638	0.0209122	6993	-0.54865	8.77525e-07	2035	-0.521918	3.59423e-06	1852	0.155535	0.198545	10617	0.474286	3.35763e-05	1223	0.278464	0.0195839	6883	-0.176585	0.143649	8507	0.124264	0.3054	10643	0.414721	0.000357653	2564	-0.511139	6.13923e-06	2323	0.287072	0.0159733	5785	0.398061	0.000643356	4175	-0.358134	0.00233402	1615	0.293786	0.0135693	6505
201406_at	Royalblue	0.267306	0.0252832	8203	0.00703136	0.953932	14746	0.296023	0.0128408	6438	0.547584	9.30485e-07	2051	0.184539	0.126183	9630	0.275869	0.0208007	7324	-0.183918	0.127485	7679	0.100066	0.409823	11934	-0.162322	0.179417	8967	-0.094911	0.434478	11651	0.109228	0.368062	11334	-0.0164471	0.892503	14392	-0.132948	0.272564	10383	0.13098	0.279791	11245	-0.0661423	0.586429	11395	0.0945875	0.436053	12111
201070_x_at	Black	0.162127	0.179946	10784	-0.103721	0.392842	12248	0.121487	0.316418	11329	-0.156902	0.19458	10480	-0.52242	3.50413e-06	1842	0.374805	0.00138971	4928	0.849774	0	26	0.104602	0.388814	11800	-0.49212	1.51204e-05	1459	-0.360144	0.00219573	4070	0.466552	4.68159e-05	1678	-0.151095	0.211822	10444	-0.220124	0.0670912	7655	0.0655792	0.589627	13095	-0.274805	0.0213179	3105	-0.0581639	0.632453	13195
225736_at	Yellow	0.681866	8.11289e-11	806	0.614379	1.5403e-08	1803	-0.0981204	0.41903	11999	0.736255	3.79474e-13	468	0.419737	0.000297898	3654	0.24148	0.0440197	8273	-0.169449	0.160811	8150	-0.394309	0.000731245	4094	-0.155793	0.197792	9199	-0.429879	0.000204038	2743	-0.212349	0.0775916	7970	0.517773	4.42545e-06	2238	-0.538277	1.53867e-06	1013	-0.496461	1.23672e-05	2174	0.11205	0.355743	9105	-0.509798	6.55373e-06	1924
204642_at	Skyblue	-0.186749	0.121628	10146	-0.134091	0.268428	11478	0.00251247	0.983531	14860	-0.285343	0.0166488	7087	-0.0749245	0.537602	12716	0.0164858	0.892252	14451	0.334854	0.00460509	3263	-0.0388869	0.749261	13769	0.230838	0.0545297	6885	0.189576	0.115987	8564	0.358842	0.00228447	3810	-0.205738	0.0875127	8808	0.543176	1.18298e-06	963	0.353728	0.00266476	5219	-0.236919	0.048299	4120	0.10148	0.403203	11891
202592_at	Yellow	0.199351	0.0980236	9829	0.372259	0.00150691	5952	-0.231998	0.053293	8160	0.615221	1.45365e-08	1316	0.336119	0.00444378	5550	-0.0683271	0.574096	13018	-0.307838	0.00952891	3871	-0.289793	0.0149583	6586	-0.0514224	0.672468	13016	-0.267493	0.0251773	6306	-0.167517	0.165707	9407	0.385175	0.000992617	4396	-0.319236	0.00706627	4958	-0.297223	0.0124644	6655	0.0974271	0.42234	9829	-0.27731	0.0201177	6952
200718_s_at	Yellow	0.718906	2.40608e-12	516	0.704372	1.02029e-11	869	-0.0242755	0.841891	14203	0.823451	0	140	0.500559	1.02035e-05	2162	0.307008	0.00973448	6579	-0.213156	0.0764434	6630	-0.505862	7.92653e-06	2106	-0.0504532	0.678299	13055	-0.384405	0.00101814	3577	-0.242553	0.0430608	7032	0.648339	1.29397e-09	812	-0.440163	0.000137312	2362	-0.417846	0.000319262	3717	0.0710325	0.558993	11160	-0.375493	0.00135953	4453
203454_s_at	Yellow	0.351059	0.00288489	6284	0.540735	1.34922e-06	2877	-0.22926	0.056249	8229	0.800638	0	208	0.631015	4.75335e-09	678	-0.0589999	0.62756	13262	-0.381753	0.00111056	2403	-0.428924	0.000211552	3365	0.202055	0.0934602	7742	-0.134968	0.265279	10317	-0.239979	0.0453924	7114	0.688331	4.55802e-11	528	-0.196294	0.103392	8360	-0.254674	0.0333696	7811	0.273007	0.0222169	3153	-0.260985	0.0290939	7379
224852_at	Black	0.0379903	0.754858	13999	-0.198837	0.0989112	9806	0.525385	3.01386e-06	1864	-0.198768	0.0990303	9357	-0.289332	0.015126	6681	0.290193	0.0148137	6965	0.515441	4.96891e-06	929	0.276513	0.0204929	6929	-0.0814297	0.50277	11855	0.251456	0.035745	6757	0.338161	0.00419405	4305	-0.279755	0.0190017	6808	0.111873	0.356508	11022	0.322366	0.00649642	5991	-0.331284	0.00508832	2018	0.474928	3.26506e-05	2484
200620_at	Yellow	0.534458	1.88313e-06	2670	0.320755	0.00678455	7054	0.0708177	0.560185	12800	0.702913	1.17391e-11	632	0.217786	0.0701215	8618	0.371097	0.00156331	5027	-0.14784	0.221946	8973	-0.00172548	0.988689	14876	-0.257482	0.0314065	6120	-0.4003	0.000595588	3289	-0.0604796	0.61894	12922	0.468249	4.35534e-05	2967	-0.34859	0.00310281	4259	-0.203992	0.090293	9219	0.244459	0.0413977	3910	-0.247197	0.0391035	7761
237623_at	Pink	-0.360553	0.00216853	6052	-0.48973	1.68703e-05	3780	0.240392	0.0450114	7917	-0.539779	1.42015e-06	2173	-0.376834	0.00130229	4610	-0.0102054	0.933176	14644	0.329094	0.00540652	3372	0.512515	5.73949e-06	2013	0.0595827	0.624159	12697	0.355127	0.00255548	4176	0.122174	0.313669	10934	-0.326122	0.00586629	5643	0.316746	0.00755042	5018	0.290792	0.0145998	6835	0.101024	0.405329	9642	0.44887	9.7212e-05	2923
228913_at	Brown	0.0450392	0.711213	13792	-0.365462	0.00186457	6107	0.604223	3.05499e-08	1037	-0.335171	0.00456415	5866	-0.45172	8.66451e-05	3006	0.482907	2.29596e-05	2745	0.619264	1.09838e-08	479	0.357367	0.00238881	4880	-0.170621	0.157894	8704	0.172154	0.154136	9099	0.569732	2.63956e-07	644	-0.287695	0.0157357	6594	0.299838	0.0116767	5450	0.496983	1.20698e-05	2166	-0.201312	0.0946969	5311	0.488092	1.8177e-05	2258
207721_x_at	Yellow	0.431996	0.00018826	4583	0.434189	0.000173101	4712	-0.119209	0.325643	11414	0.834555	0	115	0.444498	0.000115757	3133	0.136402	0.260189	11118	-0.219356	0.0680745	6407	-0.31456	0.00799933	5930	-0.031753	0.794133	13773	-0.289353	0.0151186	5735	-0.129834	0.284055	10657	0.53437	1.89186e-06	2044	-0.250366	0.0365808	6783	-0.187103	0.120911	9680	0.103214	0.395173	9537	-0.298119	0.0121895	6400
224439_x_at	Yellow	0.525922	2.93214e-06	2812	0.27231	0.0225739	8113	0.2445	0.0413628	7797	0.751433	6.66134e-14	390	0.38648	0.000950717	4412	0.397158	0.000663567	4406	-0.241236	0.0442413	5709	0.0573792	0.637059	13192	-0.0491769	0.686007	13104	-0.136708	0.25911	10260	-0.132706	0.273448	10557	0.472102	3.69103e-05	2906	-0.219893	0.0673866	7660	-0.112673	0.353055	11757	0.270768	0.0233811	3225	-0.0290476	0.811335	14070
221526_x_at	Black	-0.0846672	0.485881	12694	-0.151574	0.210359	11008	0.0340145	0.779828	13930	-0.316361	0.00762794	6309	-0.438969	0.000143865	3237	0.0938446	0.439682	12297	0.505084	8.22802e-06	998	0.141483	0.242683	10770	-0.294722	0.0132603	5050	-0.165948	0.169765	9287	0.207109	0.0853764	8121	-0.426915	0.000228179	3652	-0.0659446	0.58755	12559	-0.0112875	0.92611	14623	-0.478812	2.75376e-05	560	-0.0161711	0.894296	14448
202616_s_at	Salmon	-0.237056	0.0481657	8916	-0.213653	0.0757447	9450	0.122705	0.311553	11290	-0.439204	0.000142556	3712	-0.0279546	0.81831	14102	-0.0358874	0.768036	13913	0.238373	0.0468991	5792	0.255408	0.0328465	7519	0.375246	0.00137031	3229	0.408191	0.000451838	3128	0.320307	0.00686661	4817	-0.372721	0.00148502	4655	0.630499	4.9349e-09	349	0.371107	0.00156279	4806	-0.103885	0.392092	9507	0.249453	0.0372934	7699
200645_at	Green	0.166621	0.168014	10675	0.313238	0.00828183	7209	-0.335796	0.00448447	5447	0.525343	3.0203e-06	2342	0.5443	1.11306e-06	1543	-0.158409	0.190274	10527	-0.363674	0.00197054	2709	-0.212049	0.0780208	8687	0.131035	0.279586	10027	-0.202916	0.0920409	8167	-0.389231	0.000867607	3076	0.191076	0.113079	9228	-0.295212	0.0131009	5563	-0.395064	0.000712738	4243	0.268682	0.0245119	3272	-0.420875	0.00028568	3479
202279_at	Turquoise	0.567081	3.08414e-07	2169	0.435408	0.000165164	4697	0.220318	0.0668453	8464	0.704144	1.04294e-11	624	0.414282	0.000363373	3760	0.308304	0.00941525	6544	-0.251407	0.0357817	5414	-0.259066	0.0303422	7409	-0.000410382	0.99731	14920	-0.0992214	0.413804	11505	-0.16527	0.17154	9489	0.549662	8.29894e-07	1863	-0.257967	0.0310772	6565	-0.153855	0.203495	10581	0.127772	0.291839	8338	-0.117693	0.331879	11417
242233_at	Cyan	0.132598	0.27384	11500	-0.281906	0.0180644	7899	0.414674	0.000358258	3689	-0.20718	0.0852671	9120	-0.445742	0.000110171	3104	0.558426	5.07927e-07	1638	0.814687	0	71	0.262212	0.0283187	7327	-0.343874	0.00356027	3903	-0.12623	0.297748	10584	0.659355	5.41321e-10	279	-0.14596	0.227945	10596	0.080995	0.505061	12081	0.381493	0.00112001	4547	-0.137377	0.256764	7919	0.213194	0.0763906	8764
225390_s_at	Grey60	0.0279516	0.81833	14250	0.186669	0.121791	10095	-0.110629	0.361915	11644	-0.0531831	0.661923	13414	0.167088	0.166811	10134	-0.0488654	0.687893	13572	0.262421	0.0281883	5105	-0.00632217	0.958574	14717	0.287511	0.0158058	5238	0.11111	0.359817	11106	-0.0202951	0.867558	14255	-0.108298	0.372178	11671	0.237533	0.0477036	7105	-0.0502303	0.679643	13498	-0.162251	0.179609	6827	-0.0568037	0.640447	13232
241508_at	Black	0.171272	0.156289	10542	-0.175716	0.145663	10377	0.222306	0.0643599	8413	-0.0982309	0.418504	12097	-0.354606	0.00259566	5144	0.461893	5.69779e-05	3137	0.829716	0	45	0.232938	0.0523072	8159	-0.362208	0.00206144	3506	-0.252418	0.0350204	6727	0.49229	1.5003e-05	1335	-0.123369	0.308921	11255	-0.0588822	0.628248	12812	0.192528	0.110315	9530	-0.0909751	0.453856	10177	0.00412009	0.972996	14814
232008_s_at	Black	0.296531	0.0126804	7490	-0.0249327	0.837667	14271	0.306833	0.00977829	6178	-0.129539	0.28516	11219	-0.40897	0.00043952	3877	0.49866	1.11583e-05	2473	0.758551	2.81997e-14	153	0.0570838	0.638798	13205	-0.396433	0.000680244	2823	-0.260516	0.0293948	6511	0.397548	0.000654775	2918	-0.0486239	0.689356	13386	-0.227168	0.0585967	7434	0.114631	0.344698	11701	-0.205118	0.0884924	5161	0.0634656	0.6017	13036
224129_s_at	Yellow	0.701982	1.28328e-11	636	0.492796	1.46575e-05	3725	0.159201	0.188039	10201	0.835286	0	113	0.417499	0.000323325	3695	0.415999	0.000341461	4044	-0.105496	0.384751	10694	-0.18131	0.133067	9593	-0.162135	0.179925	8974	-0.341806	0.00377915	4470	-0.082416	0.497593	12216	0.4236	0.000258276	3709	-0.427423	0.000223865	2605	-0.28148	0.0182468	7074	0.130989	0.279756	8194	-0.2468	0.0394298	7775
217773_s_at	Yellow	0.648969	1.2322e-09	1126	0.462799	5.48548e-05	4236	0.160946	0.183183	10153	0.754217	4.77396e-14	379	0.244916	0.0410077	7860	0.440611	0.000134925	3547	-0.087115	0.473314	11423	-0.346885	0.00326178	5118	-0.273305	0.0220656	5638	-0.40618	0.000485108	3162	-0.00697347	0.954311	14706	0.432887	0.000181958	3533	-0.396592	0.000676545	3232	-0.139546	0.249261	11007	-0.108557	0.371029	9264	-0.236035	0.0491669	8090
222728_s_at	Black	0.0987494	0.41604	12342	-0.297432	0.0123999	7540	0.487273	1.88642e-05	2409	-0.186052	0.123051	9702	-0.429009	0.00021087	3450	0.474551	3.31914e-05	2901	0.731219	6.5814e-13	199	0.356936	0.00242008	4888	-0.357733	0.00236249	3577	-0.0645402	0.595548	12720	0.444077	0.000117702	2055	-0.377592	0.00127092	4546	-0.00252138	0.983473	14860	0.350691	0.00291647	5287	-0.306856	0.00977263	2467	0.255348	0.0328891	7536
238563_at	Black	0.0763374	0.529937	12908	-0.307968	0.00949705	7317	0.364663	0.00191132	4757	-0.144025	0.234238	10830	-0.409545	0.000430617	3862	0.488519	1.78276e-05	2653	0.795973	2.22045e-16	90	0.350838	0.00290378	5029	-0.325243	0.00600867	4310	-0.117051	0.33454	10904	0.561958	4.15068e-07	690	-0.154742	0.20087	10319	0.11538	0.341533	10911	0.380663	0.0011507	4566	-0.131272	0.27871	8180	0.239103	0.0462092	7981
204906_at	Salmon	-0.602218	3.48746e-08	1696	-0.410202	0.000420662	5211	-0.0347723	0.775051	13906	-0.558413	5.08307e-07	1905	-0.208054	0.0839284	8881	-0.304384	0.01041	6646	0.181252	0.133193	7771	0.190149	0.11487	9332	0.31977	0.00696604	4427	0.4439	0.000118533	2515	0.309607	0.00910359	5110	-0.453729	7.98457e-05	3178	0.672399	1.83874e-10	195	0.422585	0.000268189	3616	-0.229236	0.056275	4337	0.331267	0.00509064	5525
200058_s_at	Salmon	-0.136574	0.259582	11401	-0.198514	0.0994721	9816	0.363665	0.00197113	4782	-0.236404	0.0488026	8338	-0.00573451	0.962422	14781	0.135838	0.262183	11135	0.202487	0.0927452	6994	0.288185	0.0155513	6623	0.369146	0.00166227	3352	0.489053	1.73995e-05	1855	0.2938	0.0135646	5557	-0.234451	0.0507531	8006	0.690924	3.60216e-11	159	0.500433	1.02646e-05	2113	-0.109149	0.368412	9239	0.483901	2.19599e-05	2324
220925_at	Black	0.512825	5.65275e-06	3045	0.204464	0.0895345	9669	0.292304	0.0140713	6543	0.121965	0.314502	11436	-0.15302	0.20599	10501	0.600743	3.84171e-08	1146	0.767589	9.10383e-15	139	-0.0835237	0.491812	12395	-0.295228	0.0130958	5040	-0.314655	0.00797936	5067	0.304337	0.0104223	5251	0.0748569	0.53797	12639	-0.178121	0.140143	8984	-0.0236792	0.845726	14264	-0.232625	0.0526338	4230	-0.0770739	0.525963	12637
209051_s_at	Pink	-0.36035	0.00218197	6062	-0.217403	0.0706276	9367	-0.0245601	0.840061	14195	-0.36603	0.00183201	5163	0.0989459	0.415108	12035	-0.276278	0.0206051	7313	0.0889089	0.464216	11351	0.277845	0.0198688	6896	0.434695	0.000169762	2182	0.452663	8.33888e-05	2378	-0.167042	0.166927	9428	-0.332119	0.00497137	5525	0.370773	0.00157934	3800	0.0556736	0.64712	13347	0.00312246	0.979533	14782	0.261074	0.0290372	7377
200594_x_at	Salmon	0.0716934	0.555332	13021	-0.0701215	0.564057	13091	0.308483	0.00937198	6130	-0.257474	0.0314115	7808	-0.232706	0.0525489	8181	0.255399	0.0328531	7879	0.364865	0.00189938	2688	0.131747	0.276961	11040	0.0449742	0.711611	13257	0.136383	0.260255	10270	0.25745	0.0314285	6597	-0.264995	0.0266242	7186	0.31393	0.00813296	5101	0.264444	0.0269527	7537	-0.240978	0.0444755	3994	0.264128	0.0271427	7300
202343_x_at	Yellow	0.579344	1.48368e-07	2001	0.534436	1.88536e-06	2977	-0.0584979	0.630496	13178	0.905953	0	5	0.433574	0.000177231	3347	0.252431	0.0350108	7968	-0.154101	0.202767	8745	-0.333711	0.00475512	5424	-0.150541	0.213521	9379	-0.406949	0.000472122	3151	-0.139727	0.248638	10321	0.497507	1.17776e-05	2508	-0.404585	0.000513051	3057	-0.26527	0.0264616	7509	0.00684044	0.955181	14572	-0.353999	0.00264325	4972
236862_at	Black	0.21645	0.071901	9435	-0.23768	0.0475621	8894	0.456672	7.0771e-05	2907	-0.167088	0.166809	10238	-0.428428	0.000215554	3460	0.588575	8.38317e-08	1279	0.839063	0	37	0.288564	0.0154097	6615	-0.418109	0.000316203	2465	-0.176235	0.144458	8969	0.485282	2.06392e-05	1434	-0.166976	0.167097	9939	-0.0862148	0.477915	11896	0.237588	0.0476505	8278	-0.17866	0.138928	6169	0.184119	0.127062	9571
214071_at	Orange	0.322504	0.00647221	6900	0.459802	6.21722e-05	4286	-0.0837319	0.490729	12411	0.0722844	0.552068	12856	0.0898575	0.459443	12318	0.177975	0.140473	9963	0.439588	0.000140432	1566	-0.378031	0.00125307	4423	0.0234742	0.847045	14100	-0.21657	0.0717401	7779	-0.129362	0.285826	10676	0.244633	0.0412492	7726	-0.184772	0.125696	8736	-0.277235	0.0201528	7183	-0.186788	0.121549	5852	-0.221814	0.0649678	8504
205315_s_at	Orange	0.170621	0.157893	10558	0.186415	0.122309	10101	-0.167578	0.165551	9959	-0.0523434	0.666944	13444	-0.186495	0.122145	9561	0.174479	0.148564	10062	0.646245	1.52096e-09	407	-0.237521	0.0477159	8025	-0.267549	0.0251452	5835	-0.391585	0.000801758	3452	0.186101	0.122951	8788	-0.0576057	0.635729	13125	-0.258271	0.0308724	6558	-0.169362	0.16103	10169	-0.393497	0.000751658	1194	-0.275265	0.0210932	6996
212794_s_at	Black	0.420102	0.000293923	4788	0.0417292	0.731602	13825	0.209367	0.0819489	8770	0.022633	0.852464	14306	-0.39779	0.000649348	4133	0.591842	6.82001e-08	1249	0.85617	0	20	0.0738728	0.543342	12684	-0.512508	5.74148e-06	1257	-0.459265	6.35755e-05	2293	0.337658	0.00425447	4317	0.00674369	0.955815	14722	-0.322496	0.00647374	4868	-0.0266646	0.826561	14163	-0.134982	0.265229	8016	-0.149854	0.215641	10519
225490_at	Black	0.254378	0.0335827	8494	0.0445112	0.714452	13748	0.300146	0.0115867	6332	0.0255107	0.833957	14234	-0.259554	0.0300207	7424	0.440517	0.000135421	3549	0.738293	3.02425e-13	192	0.0204768	0.866384	14316	-0.178553	0.139168	8434	-0.0890919	0.463293	11847	0.536168	1.72083e-06	894	-0.00208617	0.986325	14883	0.0715079	0.556358	12380	0.216887	0.0713151	8876	-0.24841	0.038121	3782	0.119061	0.326248	11381
227840_at	Yellow	0.716022	3.22764e-12	534	0.637678	2.90973e-09	1544	0.0746797	0.538935	12674	0.872948	0	37	0.486717	1.93457e-05	2365	0.321766	0.00660235	6206	-0.208242	0.083644	6784	-0.394602	0.000724013	4087	-0.067946	0.576238	12357	-0.307692	0.00956486	5239	-0.184226	0.126837	8849	0.658957	5.58966e-10	724	-0.430545	0.000198951	2545	-0.302342	0.0109632	6501	0.115637	0.340454	8948	-0.252005	0.0353298	7632
242068_at	Greenyellow	-0.173282	0.151414	10496	-0.398206	0.000640147	5429	0.420483	0.000289841	3582	-0.319029	0.00710549	6250	-0.377093	0.00129151	4602	0.282236	0.0179241	7156	0.59493	5.59999e-08	554	0.327038	0.00572098	5618	-0.0910074	0.453695	11504	0.189177	0.116772	8574	0.574231	2.02027e-07	615	-0.208642	0.0830383	8729	0.253709	0.0340677	6675	0.496283	1.24704e-05	2176	-0.159416	0.187436	6940	0.531323	2.21882e-06	1571
204324_s_at	Black	-0.0140753	0.907932	14598	-0.317117	0.00747664	7132	0.315093	0.00788787	5934	-0.162834	0.178029	10343	-0.327459	0.00565538	5747	0.292297	0.0140734	6917	0.538894	1.48887e-06	803	0.507364	7.37368e-06	2085	-0.162035	0.180197	8980	0.0419167	0.730442	13527	0.263025	0.0278144	6440	-0.221948	0.0648022	8359	0.157283	0.193485	9639	0.334965	0.00459068	5683	0.0332577	0.784608	13113	0.275409	0.0210234	6992
225178_at	Brown	-0.0101452	0.933569	14695	-0.403504	0.000532822	5336	0.705306	9.32276e-12	385	-0.343047	0.00364636	5679	-0.492791	1.46603e-05	2280	0.441758	0.000128981	3528	0.617621	1.23144e-08	483	0.419345	0.000302219	3547	-0.16937	0.161008	8746	0.270244	0.0236612	6232	0.553891	6.5597e-07	748	-0.315755	0.0077512	5901	0.234402	0.0508034	7197	0.533197	2.012e-06	1583	-0.29718	0.0124776	2642	0.626746	6.46976e-09	569
217801_at	Yellow	0.595462	5.4117e-08	1791	0.377197	0.00128721	5844	0.145334	0.229968	10615	0.759083	2.64233e-14	356	0.286054	0.0163679	6768	0.41431	0.000363008	4075	-0.12982	0.28411	9702	-0.20929	0.0820642	8756	-0.22454	0.0616572	7060	-0.342291	0.0037268	4457	-0.115509	0.340991	11153	0.605236	2.85636e-08	1239	-0.390834	0.000822255	3346	-0.156024	0.197119	10529	0.301323	0.0112489	2579	-0.188431	0.118248	9467
81811_at	Skyblue	-0.424629	0.000248559	4714	-0.3458	0.00336671	6519	-0.005786	0.962085	14775	-0.486078	1.99116e-05	2917	-0.367554	0.00174715	4830	-0.166078	0.169426	10306	0.292026	0.0141672	4265	0.23479	0.0504103	8100	-0.00181424	0.988107	14860	0.166155	0.169225	9278	0.256159	0.0323187	6638	-0.405799	0.000491644	3998	0.277842	0.0198699	6019	0.22023	0.0669572	8768	-0.258631	0.0306316	3513	0.235459	0.0497388	8107
211316_x_at	Orange	-0.0213724	0.860597	14419	0.163534	0.176147	10699	-0.236007	0.0491945	8047	-0.105452	0.384947	11906	-0.0993905	0.413005	12024	-0.0565507	0.641939	13342	0.446442	0.000107143	1490	-0.171048	0.156839	9903	0.0376959	0.756699	13530	-0.107214	0.37701	11240	0.129914	0.283757	10654	-0.0452562	0.709883	13494	0.0769021	0.526889	12209	-0.0930477	0.443593	12312	-0.174797	0.147814	6320	-0.166227	0.169039	10041
217867_x_at	Blue	-0.567632	2.98618e-07	2160	-0.711334	5.16384e-12	813	0.294558	0.0133141	6479	-0.527584	2.69252e-06	2313	-0.335816	0.00448199	5555	-0.0225592	0.85294	14295	0.286151	0.0163302	4434	0.638608	2.71448e-09	748	0.128313	0.289785	10119	0.485014	2.08898e-05	1907	0.403149	0.000539471	2810	-0.44885	9.72908e-05	3260	0.671183	2.03821e-10	201	0.715001	3.57825e-12	169	-0.019476	0.872858	13856	0.607477	2.45947e-08	714
235167_at	Black	0.0410268	0.735954	13902	-0.150427	0.213871	11044	0.0721407	0.552861	12761	-0.293338	0.0137192	6919	-0.401962	0.000562242	4033	0.219846	0.0674468	8871	0.626178	6.73837e-09	461	0.113092	0.351257	11570	-0.292557	0.0139844	5103	-0.186819	0.121486	8647	0.304844	0.0102886	5232	-0.223893	0.0624302	8299	-0.0653365	0.591008	12577	0.028856	0.812557	14098	-0.10187	0.401388	9600	-0.00973748	0.936234	14652
215024_at	Black	-0.0260799	0.830307	14302	-0.194527	0.106596	9911	0.167811	0.164955	9955	-0.271136	0.0231864	7470	-0.225026	0.0610822	8406	0.22101	0.0659719	8832	0.57016	2.57361e-07	648	0.143254	0.236778	10725	-0.117861	0.331185	10492	-0.0349288	0.774066	13772	0.292102	0.0141407	5612	-0.172179	0.154075	9804	0.113362	0.3501	10973	0.192537	0.110298	9529	-0.119037	0.326349	8763	0.111303	0.35898	11614
225546_at	Lightcyan	-0.350755	0.00291092	6287	-0.468824	4.24964e-05	4123	0.444372	0.000116334	3152	-0.46355	5.31512e-05	3281	-0.226804	0.0590128	8348	0.0922268	0.447642	12339	0.31219	0.0085122	3764	0.510897	6.21212e-06	2040	0.218224	0.0695453	7256	0.513435	5.4859e-06	1515	0.403979	0.000524048	2794	-0.410748	0.00041254	3907	0.59343	6.1641e-08	550	0.57138	2.3944e-07	1094	-0.182822	0.129809	6019	0.655345	7.46476e-10	407
219866_at	Greenyellow	-0.173819	0.150131	10477	-0.273704	0.0218647	8085	0.0492414	0.685617	13457	-0.306769	0.00979443	6575	-0.374154	0.00141891	4668	0.113854	0.348001	11740	0.508034	7.13906e-06	977	0.0414776	0.73316	13691	-0.166877	0.167353	8817	-0.0476339	0.695368	13329	0.401027	0.000580783	2849	-0.289855	0.0149358	6539	0.234296	0.0509112	7199	0.399617	0.000609801	4138	-0.368884	0.00167599	1478	0.100551	0.407544	11915
202425_x_at	Black	-0.135308	0.264066	11438	-0.332126	0.00497051	6800	0.205512	0.087869	8875	-0.390792	0.000823428	4681	-0.514631	5.17203e-06	1941	0.254948	0.0331736	7892	0.615487	1.42733e-08	492	0.229093	0.0564331	8268	-0.238034	0.0472226	6664	-0.0563097	0.643361	13017	0.471523	3.78455e-05	1600	-0.292494	0.0140059	6464	0.214162	0.0750325	7838	0.370888	0.00157364	4814	-0.260981	0.0290964	3458	0.163192	0.177065	10127
202160_at	Salmon	0.162283	0.179522	10778	-0.0775002	0.52367	12891	0.45129	8.817e-05	3003	-0.22113	0.0658209	8732	-0.121567	0.316096	11361	0.394299	0.000731498	4466	0.358447	0.00231198	2798	0.22273	0.0638401	8427	0.11166	0.357429	10735	0.223643	0.0627312	7554	0.290544	0.0146878	5658	-0.215316	0.0734402	8530	0.38634	0.000955156	3450	0.327914	0.00558507	5865	-0.16688	0.167347	6625	0.308964	0.00925632	6081
238768_at	Salmon	0.00667054	0.956293	14786	-0.244222	0.0416016	8742	0.418619	0.000310366	3612	-0.307375	0.00964325	6562	-0.20963	0.0815569	8847	0.26876	0.0244687	7495	0.471079	3.85755e-05	1266	0.325766	0.00592353	5648	0.0907535	0.454961	11515	0.274068	0.0216828	6139	0.419785	0.000297369	2458	-0.312096	0.00853317	5991	0.449063	9.64618e-05	2209	0.429015	0.000210824	3467	-0.127725	0.292016	8340	0.372819	0.00148041	4512
219229_at	Purple	-0.506303	7.76032e-06	3163	-0.497101	1.20029e-05	3643	0.24211	0.0434548	7870	-0.403303	0.000536586	4414	-0.125857	0.29919	11266	-0.153355	0.204989	10674	0.202697	0.0924004	6983	0.415703	0.00034515	3626	0.331561	0.00504925	4161	0.589621	7.84922e-08	807	0.205235	0.0883062	8178	-0.30581	0.0100379	6142	0.583691	1.13644e-07	620	0.494481	1.35589e-05	2211	0.0436257	0.719896	12559	0.597123	4.86214e-08	813
226790_at	Yellow	0.637958	2.84955e-09	1257	0.614211	1.55817e-08	1805	-0.0248553	0.838165	14186	0.84297	0	97	0.515878	4.86268e-06	1927	0.223509	0.0628935	8778	-0.21136	0.0790156	6685	-0.330392	0.00521578	5520	-0.0341173	0.77918	13683	-0.324998	0.00604903	4840	-0.292534	0.0139922	5598	0.608347	2.32004e-08	1204	-0.439311	0.00014196	2379	-0.401224	0.000576817	4104	0.162967	0.177672	6803	-0.330475	0.00520383	5544
243860_at	Green	-0.293825	0.0135563	7564	-0.450303	9.176e-05	4451	0.0518862	0.669683	13383	-0.567514	3.00704e-07	1807	-0.719593	2.24237e-12	211	0.0407896	0.737425	13796	0.53005	2.37059e-06	845	0.250336	0.036604	7685	-0.431905	0.000188916	2227	-0.135351	0.263914	10302	0.331818	0.00501324	4479	-0.430834	0.000196774	3568	-0.0302692	0.803556	13827	0.21152	0.0787844	9026	-0.158581	0.189786	6977	0.128589	0.28874	11104
212643_at	Cyan	-0.225449	0.0605842	9208	-0.268573	0.0245723	8200	0.250888	0.0361786	7639	-0.304318	0.0104275	6636	-0.185306	0.124588	9600	0.082766	0.495763	12625	0.334893	0.00460001	3262	0.289407	0.0150987	6596	0.188106	0.118895	8155	0.348096	0.00314811	4322	0.394494	0.000726665	2976	-0.272219	0.0226207	7001	0.625148	7.25262e-09	369	0.58925	8.03503e-08	907	-0.124592	0.304115	8498	0.383635	0.00104422	4285
201392_s_at	Lightgreen	0.170263	0.15878	10574	0.379308	0.00120241	5791	-0.384271	0.00102263	4314	0.0867484	0.475185	12421	0.285736	0.0164932	6774	-0.0150432	0.901631	14513	0.289611	0.0150245	4331	-0.220361	0.066791	8478	0.265782	0.0261607	5880	-0.148822	0.218856	9838	-0.210256	0.0806308	8035	0.195782	0.104313	9092	0.141663	0.24208	10101	-0.21579	0.0727931	8910	0.158208	0.190844	6997	-0.400346	0.000594634	3943
212644_s_at	Salmon	-0.0116393	0.923814	14652	-0.0793771	0.513633	12837	0.260177	0.0296143	7402	-0.137132	0.257623	11020	-0.00503736	0.966987	14802	0.20552	0.0878562	9235	0.296921	0.0125582	4147	0.184313	0.126655	9511	0.221237	0.0656868	7164	0.25127	0.035886	6761	0.203789	0.0906208	8223	-0.132859	0.272889	10980	0.521569	3.65812e-06	1190	0.439661	0.000140032	3254	-0.113004	0.351635	9066	0.284041	0.0171735	6773
243801_x_at	Green	-0.29933	0.0118261	7421	-0.490438	1.63331e-05	3769	0.242871	0.0427788	7849	-0.606464	2.63192e-08	1391	-0.668152	2.62888e-10	419	0.174864	0.147657	10052	0.521608	3.65103e-06	897	0.303787	0.0105692	6223	-0.261455	0.0287945	5989	0.0576602	0.635409	12971	0.561448	4.27403e-07	695	-0.482821	2.30479e-05	2732	0.332479	0.00492178	4633	0.470585	3.94052e-05	2643	-0.344427	0.00350367	1802	0.279249	0.0192281	6900
201999_s_at	Yellow	0.349009	0.00306481	6320	0.0523491	0.66691	13563	0.260256	0.0295629	7398	0.575204	1.90581e-07	1716	0.242313	0.0432737	7930	0.285261	0.0166813	7073	-0.220792	0.0662457	6356	0.211836	0.0783275	8696	-0.102262	0.39957	11090	-0.0384992	0.75168	13643	-0.035035	0.773397	13793	0.326552	0.00579769	5637	-0.198346	0.0997636	8295	-0.0209886	0.863075	14350	0.410831	0.000411322	1017	0.0622416	0.608742	13069
202123_s_at	Pink	-0.381739	0.00111106	5602	-0.383757	0.00104004	5701	0.0735226	0.54526	12715	-0.460725	5.98279e-05	3327	-0.0593949	0.625254	13204	-0.194538	0.106577	9510	0.146755	0.225393	9018	0.618874	1.12866e-08	900	0.330512	0.00519859	4186	0.457572	6.81908e-05	2313	-0.0538499	0.657947	13152	-0.372869	0.00147804	4648	0.391545	0.00080285	3323	0.154133	0.202672	10573	0.198494	0.0995062	5415	0.337157	0.00431525	5378
218034_at	Yellow	0.419596	0.000299438	4798	0.361887	0.00208182	6165	-0.0445945	0.713941	13607	0.768947	7.54952e-15	314	0.409398	0.000432874	3864	0.15616	0.196725	10603	-0.160948	0.183178	8454	-0.253799	0.0340022	7572	-0.049935	0.681425	13072	-0.245734	0.0403164	6921	-0.0152151	0.900512	14428	0.480956	2.50435e-05	2755	-0.263828	0.027324	6404	-0.168615	0.162913	10186	0.12874	0.288169	8302	-0.207734	0.0844168	8931
225571_at	Black	0.202847	0.092155	9757	-0.20372	0.0907334	9691	0.459968	6.17457e-05	2856	-0.114346	0.345908	11642	-0.479185	2.70875e-05	2497	0.582466	1.22558e-07	1352	0.783182	1.11022e-15	116	0.188356	0.118398	9389	-0.407686	0.000459986	2634	-0.173007	0.152074	9069	0.541269	1.31109e-06	851	-0.144596	0.232368	10638	-0.00479076	0.968603	14790	0.363267	0.00199544	4995	-0.28652	0.0161865	2841	0.266941	0.0254911	7214
218200_s_at	Yellow	0.502446	9.33152e-06	3220	0.468035	4.39533e-05	4141	-0.102611	0.397953	11867	0.829698	0	123	0.381187	0.00113123	4533	0.158769	0.189256	10516	-0.218786	0.068813	6430	-0.272403	0.0225263	7031	-0.129303	0.286046	10079	-0.33405	0.00471011	4651	-0.253046	0.0345541	6732	0.657763	6.1532e-10	733	-0.40857	0.000445803	2986	-0.27909	0.0192997	7139	0.275393	0.021031	3089	-0.306371	0.00989492	6164
239035_at	Skyblue	-0.223031	0.0634735	9269	-0.355566	0.00252202	6299	0.276492	0.020503	6972	-0.434769	0.00016928	3793	-0.229241	0.0562697	8286	0.136373	0.260292	11120	0.302569	0.0109006	3995	0.351142	0.00287782	5021	0.162733	0.178302	8952	0.338606	0.00414137	4539	0.238021	0.0472351	7175	-0.158073	0.191227	10218	0.45166	8.68577e-05	2155	0.413726	0.000370728	3817	0.0938596	0.439608	10027	0.430287	0.000200905	3273
223396_at	Yellow	0.581625	1.29064e-07	1960	0.35981	0.00221819	6203	0.111067	0.360003	11635	0.736249	3.79696e-13	469	0.40184	0.000564633	4035	0.349549	0.0030165	5546	-0.192315	0.110717	7389	-0.0516402	0.67116	13365	-0.0802402	0.509051	11903	-0.246135	0.0399808	6903	-0.22151	0.0653466	7679	0.497572	1.17417e-05	2507	-0.28829	0.0155118	5746	-0.214847	0.0740838	8932	0.380385	0.00116113	1333	-0.235194	0.0500035	8112
223354_x_at	Yellow	0.654847	7.76601e-10	1068	0.618613	1.14941e-08	1755	0.043364	0.721508	13650	0.773198	4.44089e-15	295	0.525141	3.05156e-06	1792	0.23616	0.0490431	8424	-0.226742	0.0590846	6165	-0.355218	0.0025485	4925	0.0130549	0.91458	14476	-0.263579	0.0274755	6424	-0.271533	0.0229778	6191	0.556164	5.77325e-07	1780	-0.461656	5.75466e-05	1994	-0.434529	0.00017085	3360	0.0659907	0.587289	11399	-0.261958	0.0284775	7354
233888_s_at	Black	-0.275683	0.0208906	8020	-0.354616	0.00259492	6325	-0.0433211	0.721772	13654	-0.442696	0.000124304	3636	-0.292729	0.0139255	6605	-0.0449727	0.71162	13683	0.47912	2.71654e-05	1188	0.287947	0.0156408	6629	-0.0243109	0.841663	14072	0.0473791	0.696919	13339	0.195492	0.104837	8506	-0.40932	0.000434086	3937	0.172398	0.153545	9136	0.16567	0.17049	10258	-0.0157004	0.897356	14065	0.0805339	0.507497	12523
202323_s_at	Black	-0.0603267	0.619828	13337	-0.0972844	0.423024	12393	-0.0585951	0.629928	13174	-0.23794	0.0473123	8308	-0.289197	0.0151756	6685	0.0830135	0.49447	12610	0.529235	2.47274e-06	851	0.0777077	0.522556	12579	-0.192135	0.111057	8030	-0.180623	0.134568	8833	0.139757	0.248535	10319	-0.193145	0.109157	9159	-0.0691583	0.569435	12445	0.0557251	0.646815	13345	-0.265102	0.0265608	3353	-0.0548054	0.652265	13286
218676_s_at	Turquoise	0.684148	6.62996e-11	783	0.515604	4.92918e-06	3298	0.0416019	0.73239	13704	0.6244	7.64913e-09	1235	0.437571	0.00015191	3257	0.349067	0.00305959	5562	-0.131639	0.277359	9632	-0.298975	0.0119318	6360	-0.060384	0.619496	12656	-0.30082	0.0113924	5424	-0.0365524	0.763862	13734	0.472044	3.7004e-05	2908	-0.353737	0.002664	4141	-0.343851	0.00356268	5457	0.248873	0.0377515	3767	-0.40349	0.000533096	3879
227108_at	Lightcyan	-0.498697	1.11385e-05	3302	-0.64449	1.74002e-09	1456	0.491496	1.55605e-05	2338	-0.592227	6.65534e-08	1525	-0.376445	0.00131865	4620	-0.0081921	0.946337	14707	0.223987	0.0623185	6256	0.604609	2.97779e-08	1008	0.180988	0.133769	8368	0.629714	5.22404e-09	519	0.340945	0.00387371	4225	-0.395253	0.000708174	4213	0.652822	9.11529e-10	262	0.707519	7.51843e-12	186	-0.0604534	0.619092	11650	0.794827	2.22045e-16	45
206790_s_at	Yellow	0.661511	4.54496e-10	1005	0.487225	1.89057e-05	3823	0.115555	0.340797	11519	0.809725	0	184	0.324077	0.00620232	5818	0.375689	0.001351	4912	-0.164189	0.174398	8337	-0.306501	0.009862	6130	-0.21038	0.0804473	7499	-0.36306	0.00200814	4010	-0.252532	0.0349352	6749	0.666511	3.01364e-10	660	-0.479188	2.70838e-05	1749	-0.274601	0.0214186	7249	0.210293	0.0805753	4970	-0.237454	0.0477804	8037
203825_at	Purple	0.00778372	0.949009	14755	0.0748773	0.537859	12955	0.122067	0.314095	11311	-0.20865	0.0830264	9083	0.148699	0.219242	10624	0.0121549	0.920449	14593	0.300745	0.0114138	4042	0.0690291	0.570159	12839	0.394726	0.000720979	2852	0.372106	0.00151424	3822	0.298787	0.0119878	5404	-0.132904	0.272725	10978	0.444454	0.000115958	2291	0.158125	0.19108	10465	-0.084356	0.487492	10488	0.171257	0.156326	9916
233261_at	Black	0.268156	0.0248043	8181	-0.0865967	0.47596	12648	0.295616	0.0129708	6453	-0.0639413	0.598973	13107	-0.442081	0.000127352	3179	0.575254	1.90013e-07	1433	0.832109	0	41	0.0804073	0.508166	12495	-0.500586	1.01907e-05	1360	-0.370564	0.0015898	3849	0.44217	0.00012691	2086	-0.1447	0.232028	10634	-0.147262	0.223777	9942	0.230561	0.0548278	8468	-0.32172	0.00661062	2191	-0.0118875	0.922194	14587
240839_at	Yellow	-0.345965	0.00335051	6376	-0.364614	0.00191418	6122	-0.0865039	0.476435	12332	-0.551099	7.66431e-07	1995	-0.455181	7.52429e-05	2928	-0.113599	0.349088	11748	0.293643	0.013617	4231	0.167144	0.166666	10028	-0.119275	0.325375	10440	0.0302355	0.803771	13936	0.117202	0.333912	11101	-0.337795	0.00423793	5400	0.231486	0.0538362	7295	0.256585	0.0320225	7765	-0.122796	0.311193	8578	0.099551	0.412247	11950
225766_s_at	Yellow	0.656836	6.62785e-10	1049	0.605372	2.83068e-08	1914	-0.0859576	0.479234	12351	0.798516	2.22045e-16	212	0.488692	1.76874e-05	2337	0.264651	0.026829	7601	-0.21945	0.0679535	6403	-0.395318	0.000706602	4073	-0.0532697	0.661406	12935	-0.366679	0.00179545	3935	-0.300381	0.0115188	5367	0.709764	6.03162e-12	406	-0.440892	0.000133448	2347	-0.421946	0.000274601	3626	0.300856	0.0113819	2588	-0.417781	0.000320018	3543
243511_at	Grey	-0.217955	0.0698989	9394	-0.332568	0.00490959	6784	0.240056	0.0453209	7926	-0.31517	0.0078718	6350	-0.0533726	0.660792	13374	0.0563328	0.643224	13353	0.289858	0.0149348	4322	0.396713	0.000673763	4043	0.254076	0.0338004	6209	0.395634	0.000699044	3382	0.182787	0.129883	8889	-0.28216	0.0179564	6742	0.515309	5.00152e-06	1249	0.354572	0.00259832	5197	0.0896393	0.460539	10240	0.365037	0.00188929	4704
231546_at	Green	-0.441531	0.00013014	4408	-0.66675	2.95445e-10	1221	0.318476	0.00721103	5857	-0.582901	1.19324e-07	1641	-0.612754	1.72146e-08	803	0.095638	0.430951	12246	0.453679	8.00106e-05	1425	0.598498	4.44768e-08	1061	-0.169401	0.160932	8744	0.240713	0.0447168	7071	0.551296	7.58115e-07	774	-0.554988	6.16832e-07	1800	0.40809	0.000453455	2992	0.547138	9.5349e-07	1374	-0.227293	0.0584545	4398	0.510836	6.23067e-06	1906
227063_at	Yellow	0.524637	3.13106e-06	2849	0.680581	9.08154e-11	1086	-0.187385	0.120343	9366	0.857356	0	62	0.639697	2.50162e-09	615	0.0428125	0.724908	13740	-0.282556	0.017789	4536	-0.509149	6.76368e-06	2060	0.0911336	0.453066	11499	-0.26158	0.0287157	6484	-0.291179	0.0144629	5641	0.555764	5.90495e-07	1787	-0.362921	0.00201677	3936	-0.406954	0.000472035	3961	0.00936521	0.938667	14430	-0.43569	0.000163379	3166
201150_s_at	Salmon	-0.0259973	0.830836	14304	0.0466821	0.701166	13705	0.0467162	0.700958	13546	-0.265616	0.0262582	7611	-0.00756126	0.950464	14711	0.0972408	0.423232	12198	0.306733	0.00980354	3897	-0.0115048	0.924691	14557	0.272102	0.0226817	5676	0.169236	0.161347	9176	0.182053	0.131459	8910	-0.111814	0.356763	11585	0.413508	0.00037366	2876	0.119626	0.323943	11565	-0.136284	0.260604	7962	0.0604906	0.618876	13126
231956_at	Salmon	-0.166911	0.167265	10668	-0.272046	0.0227103	8124	0.178904	0.13838	9621	-0.373739	0.00143778	5004	-0.190487	0.114215	9422	0.128994	0.287211	11337	0.320274	0.00687257	3572	0.219187	0.0682924	8505	0.159455	0.187326	9076	0.26044	0.0294441	6513	0.419067	0.000305315	2477	-0.146495	0.226225	10578	0.523777	3.27118e-06	1166	0.411755	0.000397949	3855	0.125362	0.301111	8466	0.315219	0.0078617	5934
217804_s_at	Turquoise	-0.58121	1.3239e-07	1967	-0.196074	0.103786	9875	-0.141521	0.242554	10719	-0.48624	1.97672e-05	2913	8.09251e-05	0.99947	14940	-0.506423	7.71574e-06	2353	0.0417523	0.731459	13247	0.047269	0.697589	13505	0.49906	1.09505e-05	1372	0.569808	2.62769e-07	962	0.14423	0.233565	10188	-0.303421	0.0106679	6193	0.539768	1.42095e-06	996	0.219781	0.0675292	8782	-0.228771	0.0567903	4358	0.324692	0.00609963	5690
226714_at	Pink	-0.644782	1.70154e-09	1176	-0.501416	9.79866e-06	3540	-0.0582293	0.63207	13191	-0.587979	8.7026e-08	1573	-0.323296	0.00633504	5840	-0.371533	0.00154192	5017	0.1281	0.290593	9776	0.379353	0.00120065	4396	0.174398	0.148757	8583	0.384376	0.00101908	3578	-0.057453	0.636626	13016	-0.513942	5.35068e-06	2288	0.383381	0.00105294	3525	0.207979	0.0840433	9110	-0.103862	0.392195	9509	0.308955	0.00925846	6082
203128_at	Black	0.167795	0.164996	10641	0.14785	0.221913	11110	-0.066992	0.581618	12927	0.082265	0.498384	12553	0.0334421	0.783443	13943	0.169071	0.16176	10229	0.541274	1.31072e-06	790	-0.0871592	0.473088	12279	-0.00601149	0.960608	14723	-0.14866	0.219364	9844	-0.000389977	0.997444	14928	0.0118324	0.922553	14542	-0.00416596	0.972696	14811	-0.0962741	0.427878	12224	-0.0338826	0.780661	13079	-0.189567	0.116006	9438
223004_s_at	Yellow	0.389202	0.000868449	5455	0.364611	0.00191438	6123	0.186696	0.121737	9390	0.681549	8.34217e-11	777	0.553167	6.83084e-07	1428	0.128109	0.290558	11362	-0.355556	0.00252279	2861	-0.131452	0.278048	11050	0.241847	0.0436903	6538	0.140846	0.244833	10133	-0.0970742	0.424031	11743	0.556707	5.59875e-07	1769	-0.0178173	0.883608	14315	0.0144698	0.905363	14539	0.275748	0.0208593	3084	0.061678	0.611996	13089
213235_at	Black	-0.210558	0.0801862	9577	-0.401992	0.000561657	5360	0.183116	0.129183	9490	-0.33663	0.00438008	5823	-0.469545	4.12051e-05	2657	0.145955	0.227962	10875	0.571372	2.39551e-07	644	0.318719	0.00716459	5830	-0.254764	0.0333049	6191	0.015255	0.900253	14432	0.454613	7.7013e-05	1855	-0.458615	6.53133e-05	3096	0.106757	0.379059	11172	0.283405	0.0174349	7032	-0.305207	0.0101938	2503	0.204045	0.0902075	9019
213803_at	Brown	0.0683856	0.573767	13113	-0.151417	0.210839	11010	0.365988	0.00183442	4719	-0.235457	0.0497406	8362	-0.20416	0.0900226	8981	0.256525	0.0320643	7843	0.415263	0.000350703	1904	0.334443	0.00465853	5411	0.0216955	0.858511	14160	0.192858	0.109695	8468	0.160026	0.18573	9655	-0.179796	0.136392	9582	0.250441	0.0365225	6781	0.273148	0.0221453	7287	0.0156484	0.897694	14070	0.233623	0.0515992	8148
203250_at	Salmon	0.191641	0.111996	10018	-0.0253928	0.834714	14261	0.390617	0.000828259	4178	-0.0792722	0.514192	12630	-0.0474983	0.696193	13521	0.370074	0.00161452	5052	0.384785	0.00100547	2352	0.168667	0.16278	9977	0.158464	0.19012	9109	0.189257	0.116614	8570	0.243104	0.0425743	7017	-0.0982849	0.418247	11945	0.389786	0.00085164	3376	0.315036	0.00789971	6141	-0.101254	0.404257	9627	0.324136	0.00619242	5703
211962_s_at	Brown	-0.250524	0.0364583	8583	-0.513666	5.42404e-06	3334	0.492477	1.48742e-05	2317	-0.54751	9.34238e-07	2054	-0.393479	0.000752118	4232	0.240041	0.0453348	8317	0.322825	0.00641632	3515	0.50029	1.03341e-05	2188	0.080072	0.509943	11911	0.417524	0.000323027	2964	0.413931	0.000367997	2579	-0.360689	0.00215953	4904	0.58401	1.11425e-07	617	0.57274	2.20853e-07	1078	0.0420656	0.729522	12636	0.551374	7.54819e-07	1291
222339_x_at	Green	-0.546655	9.79022e-07	2481	-0.602636	3.39259e-08	1947	0.0117974	0.922782	14577	-0.692434	3.13713e-11	706	-0.684915	6.19284e-11	340	-0.105899	0.382924	11961	0.36079	0.00215285	2767	0.343238	0.00362636	5205	-0.242964	0.0426971	6497	0.077993	0.521026	12249	0.345887	0.00335816	4112	-0.530228	2.34875e-06	2088	0.248176	0.0383095	6849	0.378805	0.00122212	4615	-0.169288	0.161214	6533	0.262039	0.0284267	7352
218972_at	Black	0.283489	0.0173999	7823	0.0536072	0.659393	13537	0.247414	0.0389262	7724	-0.079082	0.515205	12637	-0.152501	0.20755	10517	0.376309	0.00132444	4898	0.566241	3.23913e-07	671	0.148819	0.218866	10556	-0.17132	0.156172	8681	-0.14361	0.235601	10039	0.115648	0.340407	11149	-0.195391	0.10502	9101	-0.14418	0.233727	10034	-0.11336	0.350111	11736	-0.129994	0.283459	8236	0.0388894	0.749245	13801
224562_at	Grey60	-0.170451	0.158314	10565	0.0667506	0.582983	13180	-0.218991	0.0685459	8496	-0.202635	0.0925018	9267	0.181355	0.132969	9722	-0.22073	0.0663243	8844	0.218608	0.0690439	6438	-0.0287217	0.813413	14075	0.406541	0.000478975	2655	0.217761	0.070154	7744	0.150885	0.212466	9981	-0.190796	0.113617	9238	0.40112	0.000578913	3135	0.0196206	0.871922	14389	-0.0792981	0.514054	10747	-0.0495615	0.683681	13441
227047_x_at	Grey60	-0.0334929	0.783122	14115	0.263008	0.027825	8325	-0.192317	0.110712	9236	-0.153008	0.206027	10593	0.021534	0.859554	14303	-0.150319	0.214206	10759	0.221914	0.064844	6323	-0.257752	0.0312225	7448	0.199589	0.0976155	7810	0.0494104	0.684595	13250	-0.0536993	0.658844	13157	-0.0658893	0.587864	12884	0.133681	0.269907	10357	-0.111097	0.359874	11800	-0.360812	0.00215143	1581	-0.133659	0.269987	10965
229078_s_at	Brown	0.0599765	0.621865	13349	-0.314661	0.00797809	7180	0.661526	4.53947e-10	616	-0.376153	0.00133106	4945	-0.452212	8.49333e-05	2994	0.460631	6.00632e-05	3162	0.558474	5.06525e-07	706	0.32247	0.00647824	5735	-0.151679	0.21004	9333	0.205334	0.0881499	8093	0.44243	0.000125614	2079	-0.271567	0.0229599	7014	0.171532	0.155652	9157	0.413492	0.000373879	3825	-0.272959	0.0222413	3154	0.522661	3.46176e-06	1724
244803_at	Yellow	-0.326107	0.00586873	6813	-0.502278	9.40613e-06	3521	0.354096	0.00263559	5001	-0.63899	2.63786e-09	1109	-0.459683	6.2481e-05	2839	0.128805	0.287923	11342	0.387457	0.00092041	2310	0.411071	0.000407811	3726	0.0193828	0.873462	14245	0.332401	0.00493252	4694	0.601019	3.77295e-08	491	-0.416318	0.000337533	3803	0.540042	1.40029e-06	989	0.541923	1.26575e-06	1452	-0.154013	0.203028	7188	0.471432	3.79941e-05	2533
235595_at	Yellow	-0.306467	0.00987053	7254	-0.295114	0.0131326	7598	0.00847001	0.94452	14688	-0.52981	2.40027e-06	2287	-0.298196	0.0121662	6451	-0.0897201	0.460133	12414	0.289218	0.015168	4345	0.226872	0.0589344	8318	0.0674749	0.578892	12376	0.202426	0.0928459	8182	0.260867	0.0291691	6504	-0.29404	0.0134848	6418	0.407428	0.000464207	3004	0.294352	0.0133817	6743	-0.0511119	0.674333	12157	0.176733	0.143309	9763
212193_s_at	Blue	0.13496	0.265309	11445	0.490538	1.62584e-05	3766	-0.270926	0.0232972	7114	-0.00578819	0.96207	14791	0.325855	0.00590925	5781	-0.143689	0.235341	10923	0.151263	0.211309	8863	-0.429388	0.000207869	3359	0.431998	0.000188247	2225	0.0849018	0.484669	11993	-0.28067	0.0185982	5939	0.354228	0.00262522	5054	0.0961464	0.428494	11521	-0.260863	0.0291718	7644	0.0129949	0.914972	14228	-0.180316	0.135244	9658
201206_s_at	Pink	-0.286872	0.0160505	7748	-0.217612	0.0703506	9362	0.0261445	0.829893	14150	-0.295864	0.0128914	6851	-0.0278851	0.818754	14103	-0.175101	0.1471	10041	0.0879373	0.469131	11390	0.297098	0.0125031	6407	0.305709	0.010064	4775	0.386905	0.000937439	3527	-0.2216	0.0652339	7675	0.0179548	0.882715	14346	0.290253	0.0147921	5692	0.0938449	0.439681	12293	0.234397	0.0508079	4183	0.315195	0.0078666	5936
235698_at	Black	0.212658	0.0771502	9524	-0.171054	0.156826	10494	0.555942	5.84605e-07	1523	-0.0481962	0.691952	13568	-0.198729	0.0990986	9139	0.542454	1.23001e-06	1828	0.698554	1.77598e-11	277	0.334456	0.00465683	5410	-0.12001	0.322382	10407	0.0889748	0.463884	11852	0.526685	2.81984e-06	982	-0.168758	0.16255	9891	0.229539	0.0559418	7362	0.393008	0.000764195	4277	-0.130932	0.279969	8196	0.347399	0.00321311	5123
218026_at	Yellow	0.562242	4.08344e-07	2241	0.619542	1.07728e-08	1741	-0.0989478	0.415099	11975	0.917469	0	3	0.623494	8.15709e-09	732	0.151323	0.211124	10728	-0.246035	0.040064	5563	-0.368492	0.00169666	4617	0.0603915	0.619452	12655	-0.255042	0.0331068	6663	-0.197901	0.100542	8438	0.604527	2.99407e-08	1246	-0.306047	0.00997742	5273	-0.298543	0.0120613	6619	0.172583	0.153096	6413	-0.356139	0.00247891	4924
223221_at	Yellow	0.452136	8.51945e-05	4205	0.598093	4.56617e-08	2007	-0.197544	0.101169	9077	0.7545	4.61853e-14	377	0.569799	2.62907e-07	1207	-0.00413587	0.972893	14822	-0.312266	0.00849529	3762	-0.404188	0.000520237	3870	0.129042	0.287031	10092	-0.205732	0.0875216	8083	-0.290361	0.0147535	5666	0.599267	4.23062e-08	1300	-0.306267	0.00992123	5268	-0.364332	0.00193093	4970	0.192066	0.111189	5658	-0.326326	0.00583359	5653
207318_s_at	Brown	-0.0128022	0.916228	14633	-0.29419	0.0134353	7618	0.484224	2.16445e-05	2458	-0.331236	0.00509512	5950	-0.375079	0.00137764	4649	0.338947	0.00410129	5808	0.539273	1.45905e-06	799	0.292652	0.013952	6516	-0.0563963	0.64285	12820	0.214582	0.0744504	7824	0.449511	9.47368e-05	1940	-0.231451	0.0538733	8093	0.309886	0.00903792	5191	0.503943	8.68923e-06	2045	-0.199389	0.0979583	5388	0.417435	0.000324088	3551
220609_at	Green	-0.250077	0.0368046	8597	-0.476653	3.02792e-05	4004	0.504884	8.30731e-06	2145	-0.493399	1.42548e-05	2787	-0.550107	8.09763e-07	1469	0.195132	0.10549	9495	0.391149	0.000813607	2250	0.418213	0.000315003	3573	-0.13919	0.250481	9754	0.308327	0.00940973	5218	0.444289	0.000116717	2050	-0.324072	0.00620323	5692	0.327444	0.00565759	4750	0.536766	1.66717e-06	1532	-0.184303	0.126676	5954	0.604898	2.92112e-08	736
204048_s_at	Black	0.3312	0.00510026	6711	0.116165	0.338239	11941	0.0998405	0.410882	11944	-0.00774921	0.949234	14743	-0.280437	0.0187002	6900	0.405641	0.000494391	4247	0.735842	3.97016e-13	193	-0.0517788	0.670328	13359	-0.331829	0.00501176	4153	-0.350159	0.00296268	4284	0.317597	0.00738186	4897	0.0224453	0.853674	14205	-0.155279	0.199293	9693	0.0275454	0.820926	14130	-0.129413	0.285633	8268	-0.129834	0.284056	11074
214496_x_at	Orange	0.202036	0.0934913	9775	0.333107	0.00483626	6771	-0.0754599	0.534691	12652	0.0430933	0.723176	13727	0.0222201	0.855126	14282	0.0456233	0.707635	13663	0.427394	0.000224108	1712	-0.202691	0.0924113	8955	0.0272552	0.822781	13964	-0.127164	0.294161	10549	0.0319952	0.792598	13890	0.0551266	0.65036	13202	-0.0437863	0.718908	13354	-0.0846436	0.486003	12548	-0.280538	0.0186557	2975	-0.0895548	0.460964	12270
235926_at	Black	-0.0461232	0.704578	13751	-0.451272	8.82329e-05	4425	0.434143	0.000173405	3323	-0.417344	0.000325159	4109	-0.540736	1.34914e-06	1577	0.386907	0.000937363	4632	0.693509	2.84155e-11	291	0.355055	0.00256101	4931	-0.266603	0.025685	5866	0.0595174	0.62454	12895	0.730606	7.03215e-13	137	-0.358091	0.00233702	4967	0.296932	0.0125547	5522	0.546234	1.00183e-06	1385	-0.273186	0.0221262	3147	0.357237	0.0023982	4888
201527_at	Yellow	0.329743	0.00531045	6742	0.306283	0.00991715	7347	-0.167073	0.166847	9974	0.683702	6.89795e-11	760	0.363717	0.00196794	4911	0.0700768	0.564306	12967	-0.289795	0.0149575	4326	-0.0635356	0.601299	13023	-0.0579332	0.633806	12760	-0.254922	0.033192	6666	-0.262323	0.0282495	6459	0.558496	5.05912e-07	1748	-0.304069	0.0104938	5329	-0.286512	0.0161896	6948	0.46069	5.9914e-05	657	-0.283517	0.0173886	6790
222414_at	Red	0.332391	0.0049339	6685	-0.060879	0.616622	13362	0.447733	0.000101753	3084	-0.0539978	0.657066	13399	-0.362771	0.00202608	4934	0.628103	5.8687e-09	878	0.705351	9.2828e-12	255	0.192348	0.110655	9269	-0.307439	0.00962746	4738	-0.172736	0.152727	9077	0.501498	9.76061e-06	1249	-0.164379	0.173894	10026	0.106324	0.381008	11187	0.324673	0.00610267	5924	-0.243991	0.0418009	3918	0.144131	0.23389	10688
232436_at	Yellow	-0.581832	1.27431e-07	1956	-0.59319	6.25927e-08	2073	0.122754	0.31136	11285	-0.758103	2.98424e-14	359	-0.406669	0.000476811	3931	-0.180711	0.134375	9881	0.263661	0.0274253	5063	0.355115	0.00255635	4928	0.0827279	0.495962	11811	0.389426	0.000861965	3489	0.340981	0.00386976	4224	-0.588302	8.52815e-08	1419	0.403926	0.000525036	3074	0.353945	0.00264752	5210	-0.162349	0.179344	6823	0.410317	0.000418939	3714
200774_at	Grey	0.20656	0.0862276	9675	0.19472	0.106242	9908	0.130851	0.28027	11025	-0.109291	0.367782	11784	-0.0249702	0.837427	14200	0.172317	0.15374	10141	0.306605	0.00983583	3898	-0.0550366	0.650894	13269	0.133031	0.272265	9962	0.0913718	0.451881	11769	0.0028231	0.981495	14848	0.0544189	0.654561	13228	0.159057	0.188445	9575	0.0495724	0.683615	13511	-0.0582289	0.632072	11766	0.033406	0.783671	13952
232323_s_at	Black	-0.163724	0.175638	10736	-0.303112	0.0107518	7412	0.48889	1.75291e-05	2384	-0.298285	0.012139	6792	-0.307746	0.00955164	6212	0.120698	0.319593	11574	0.438611	0.000145885	1573	0.305906	0.0100135	6146	-0.00302826	0.980151	14822	0.380899	0.00114188	3645	0.383043	0.00106467	3213	-0.352261	0.00278382	5095	0.211239	0.0791908	7910	0.405656	0.000494125	3996	-0.344818	0.00346414	1794	0.571703	2.34893e-07	1053
212263_at	Black	0.242081	0.0434805	8793	0.230824	0.0545443	9061	0.0573838	0.637033	13217	-0.0023469	0.984616	14879	-0.142267	0.240057	10806	0.28639	0.0162367	7046	0.588997	8.16369e-08	573	-0.181256	0.133185	9597	-0.0976288	0.421376	11259	-0.181578	0.132486	8799	0.339993	0.00398077	4251	0.103857	0.392219	11804	-0.0488401	0.688047	13164	-0.0389692	0.748748	13821	-0.2066	0.0861654	5105	-0.0507545	0.676484	13396
213514_s_at	Pink	-0.432754	0.000182888	4571	-0.442322	0.000126151	4587	-0.0634161	0.601984	13040	-0.492132	1.51123e-05	2815	-0.248112	0.0383609	7758	-0.167911	0.164701	10255	0.157206	0.193706	8614	0.427991	0.000219131	3381	0.129645	0.284762	10067	0.23026	0.0551538	7367	-0.0687792	0.571559	12676	-0.292155	0.0141224	6475	0.375589	0.00135533	3686	0.217653	0.0702967	8842	0.121561	0.316119	8640	0.213399	0.0761017	8756
208861_s_at	Turquoise	0.510059	6.47125e-06	3094	0.292432	0.0140272	7667	0.385722	0.000974863	4289	0.597956	4.60678e-08	1472	0.206358	0.0865422	8930	0.386947	0.000936111	4630	-0.103829	0.392347	10756	-0.171404	0.155966	9895	-0.119691	0.323677	10420	-0.0935069	0.441337	11691	0.109473	0.366981	11333	0.436118	0.000160698	3468	-0.23157	0.053746	7293	0.0483404	0.691076	13542	-0.0156066	0.897967	14071	0.0794779	0.513097	12557
201149_s_at	Lightgreen	0.176693	0.143401	10392	0.390891	0.000820682	5558	-0.454823	7.63535e-05	2938	0.0823462	0.497959	12550	0.309733	0.00907386	6167	-0.0640582	0.598304	13137	0.316614	0.00757697	3649	-0.262932	0.0278714	7302	0.194475	0.106692	7968	-0.237082	0.0481403	7170	-0.288327	0.0154981	5726	0.121136	0.317825	11317	-0.0417268	0.731617	13420	-0.383831	0.00103753	4485	0.0854861	0.481658	10440	-0.493751	1.40248e-05	2173
208745_at	Yellow	0.490325	1.64177e-05	3453	0.225088	0.0610086	9208	0.287298	0.0158868	6668	0.507928	7.1756e-06	2565	0.0750992	0.536651	12709	0.463912	5.23474e-05	3099	-0.0797025	0.511903	11712	-0.004145	0.972833	14806	-0.301188	0.0112871	4889	-0.295772	0.0129208	5561	0.200936	0.095327	8325	0.189586	0.115968	9280	-0.269128	0.0242664	6243	-0.0108041	0.929266	14631	-0.142658	0.238753	7677	-0.107909	0.373909	11727
214967_at	Greenyellow	-0.188102	0.118903	10105	-0.205852	0.0873343	9637	0.21302	0.0766358	8657	-0.324146	0.00619067	6102	-0.222219	0.0644675	8490	0.0355294	0.770287	13922	0.348474	0.0031134	2984	0.197754	0.100799	9114	0.0633228	0.60252	12533	0.244439	0.0414151	6964	0.330326	0.00522542	4530	-0.0869829	0.473987	12292	0.186169	0.122812	8691	0.292157	0.0141219	6805	-0.157817	0.191958	7015	0.415837	0.000343485	3590
221986_s_at	Black	0.34107	0.00385989	6488	0.239148	0.0461667	8861	0.0676853	0.577706	12900	0.164841	0.172669	10294	-0.115571	0.34073	11559	0.39334	0.000755663	4490	0.635501	3.42015e-09	438	-0.139966	0.247824	10809	-0.297677	0.0123245	4987	-0.389798	0.00085131	3482	0.110949	0.360518	11282	0.055516	0.648052	13189	-0.248147	0.0383327	6850	-0.112876	0.352185	11749	-0.325031	0.00604359	2117	-0.165934	0.169802	10054
200085_s_at	Yellow	0.250071	0.0368099	8598	0.191563	0.112146	9990	0.00480765	0.968492	14806	0.684629	6.35227e-11	750	0.311299	0.00871235	6130	0.121334	0.317031	11558	-0.218036	0.0697921	6465	-0.146659	0.225702	10619	-0.06663	0.583666	12411	-0.162558	0.178775	9409	-0.0299607	0.805519	13954	0.335181	0.00456287	5458	-0.190392	0.114397	8568	-0.0809297	0.505406	12660	0.072834	0.549041	11057	-0.105965	0.382629	11774
243305_at	Black	-0.138716	0.252115	11355	-0.409365	0.000433389	5226	0.30251	0.0109168	6276	-0.352449	0.00276828	5460	-0.404715	0.000510722	3964	0.254739	0.0333234	7899	0.653881	8.38361e-10	385	0.354384	0.00261297	4955	-0.192623	0.110135	8018	0.0654988	0.590084	12679	0.530688	2.29337e-06	942	-0.342936	0.00365811	5278	0.232227	0.0530517	7272	0.520779	3.80669e-06	1762	-0.18813	0.118848	5803	0.25175	0.0355222	7641
225304_s_at	Yellow	0.472052	3.69904e-05	3817	0.387314	0.000924794	5629	-0.0960762	0.428833	12066	0.833984	0	117	0.49827	1.13643e-05	2193	0.201549	0.0943005	9342	-0.219041	0.0684821	6421	-0.175392	0.14642	9769	-0.00570881	0.96259	14729	-0.287609	0.0157684	5770	-0.226474	0.0593926	7518	0.531388	2.21135e-06	2075	-0.266162	0.0259394	6334	-0.227804	0.0578743	8541	0.348892	0.0030754	1743	-0.314657	0.00797895	5953
243084_at	Black	-0.0437665	0.719029	13829	-0.358385	0.00231634	6231	0.283635	0.0173398	6761	-0.28532	0.0166581	7088	-0.546699	9.76673e-07	1511	0.308202	0.00943998	6545	0.677825	1.15467e-10	318	0.336675	0.00437458	5362	-0.337528	0.00427014	4036	-0.0889598	0.463959	11854	0.505075	8.23165e-06	1214	-0.177925	0.140588	9634	0.086392	0.477007	11893	0.400783	0.000585708	4115	-0.122456	0.312541	8600	0.294818	0.0132289	6482
225393_at	Yellow	-0.299749	0.0117027	7411	-0.228195	0.057434	9125	-0.0363634	0.765047	13859	-0.477465	2.922e-05	3053	-0.0963325	0.427597	12114	-0.133879	0.26919	11203	0.266497	0.0257459	4979	0.074947	0.537479	12647	0.269012	0.0243301	5789	0.2564	0.0321514	6628	0.0384244	0.752147	13672	-0.320333	0.00686185	5781	0.402435	0.000553059	3100	0.181648	0.132334	9822	-0.0245662	0.840022	13585	0.0998202	0.410978	11939
203318_s_at	Black	0.167215	0.166482	10658	-0.033551	0.782755	14033	0.237096	0.0481268	8017	-0.092586	0.445868	12251	-0.328095	0.00555727	5732	0.385477	0.000982768	4679	0.803742	0	81	0.00654922	0.957088	14715	-0.261179	0.0289704	6000	-0.141565	0.242409	10111	0.653582	8.58471e-10	297	-0.0975277	0.421859	11968	0.0506397	0.677176	13099	0.25805	0.0310215	7725	-0.341182	0.0038475	1855	0.0702852	0.563146	12827
225298_at	Yellow	0.289934	0.0149072	7651	0.621653	9.29041e-09	1719	-0.305352	0.0101562	6215	0.688035	4.68152e-11	731	0.674016	1.60234e-10	384	-0.232042	0.0532466	8554	-0.531893	2.15389e-06	835	-0.449098	9.63259e-05	3020	0.263403	0.0275829	5954	-0.0829705	0.494695	12069	-0.566465	3.19718e-07	667	0.576446	1.76855e-07	1540	-0.308083	0.0094692	5230	-0.519202	4.12045e-06	1790	0.122694	0.311595	8582	-0.292229	0.0140971	6540
219162_s_at	Yellow	0.343339	0.00361579	6438	0.280782	0.0185491	7921	0.0329821	0.78635	13955	0.728949	8.40217e-13	506	0.4776	2.9047e-05	2525	0.128995	0.287207	11336	-0.215359	0.0733815	6554	-0.0699214	0.565172	12806	0.0670614	0.581226	12395	-0.0991669	0.414062	11507	-0.0882389	0.467602	12021	0.332609	0.00490401	5515	-0.195478	0.104862	8386	-0.144857	0.231517	10859	0.199984	0.0969391	5364	-0.111155	0.359619	11620
212954_at	Skyblue	0.268068	0.0248535	8185	0.215994	0.0725167	9403	0.179827	0.136323	9592	0.437511	0.000152261	3736	0.352239	0.00278563	5203	0.104102	0.391099	12006	-0.355056	0.00256088	2872	-0.0830833	0.494106	12416	0.0962609	0.427942	11307	0.0531364	0.662202	13121	-0.0804782	0.507791	12284	0.296019	0.0128421	6371	-0.148635	0.219441	9888	-0.0436516	0.719737	13689	0.258644	0.030623	3512	0.0433308	0.721712	13645
216212_s_at	Black	-0.150319	0.214205	11052	-0.304602	0.0103522	7379	0.0734188	0.545829	12721	-0.351967	0.00280824	5471	-0.491948	1.52402e-05	2291	0.141905	0.241267	10970	0.577707	1.63876e-07	612	0.177023	0.142643	9720	-0.33507	0.00457708	4092	-0.132965	0.272504	10371	0.335675	0.00449977	4372	-0.41838	0.000313086	3765	-0.0596523	0.623753	12788	0.135381	0.263809	11111	-0.251662	0.0355885	3701	0.0591943	0.626425	13163
201668_x_at	Black	0.0484353	0.6905	13699	0.07808	0.520559	12874	-0.295089	0.0131407	6470	-0.0133711	0.912519	14566	0.0434344	0.721074	13629	0.0248731	0.83805	14233	0.410192	0.000420814	1983	-0.00454921	0.970185	14786	0.0055337	0.963737	14733	-0.197247	0.101693	8330	-0.161742	0.180997	9594	0.114656	0.344593	11496	-0.0782559	0.519617	12166	-0.15714	0.193894	10494	0.288572	0.0154067	2803	-0.287383	0.0158543	6684
200971_s_at	Yellow	0.499152	1.0903e-05	3293	0.381885	0.0011058	5735	-0.0429446	0.724093	13664	0.707404	7.60303e-12	610	0.517476	4.49155e-06	1907	0.206621	0.0861322	9217	-0.237908	0.0473435	5808	-0.0577504	0.634879	13181	-9.68157e-05	0.999365	14937	-0.24343	0.0422891	7001	-0.221078	0.0658862	7696	0.428042	0.000218709	3623	-0.260334	0.0295127	6495	-0.215938	0.0725932	8905	0.411981	0.000394731	1010	-0.330793	0.00515812	5536
235626_at	Pink	-0.155505	0.198632	10933	-0.550698	7.83698e-07	2721	0.368959	0.00167205	4651	-0.455518	7.421e-05	3424	-0.568439	2.84819e-07	1224	0.283541	0.0173788	7125	0.558056	5.18713e-07	707	0.70334	1.12679e-11	390	-0.288331	0.0154965	5207	0.0593814	0.625333	12898	0.388033	0.000902952	3098	-0.440498	0.000135521	3393	0.151078	0.211875	9815	0.35354	0.00267972	5226	0.0594327	0.625034	11709	0.346227	0.00332502	5161
203219_s_at	Yellow	0.122878	0.310867	11754	0.211702	0.0785213	9494	-0.315081	0.00789034	5936	0.472964	3.55601e-05	3118	0.350898	0.00289863	5223	-0.142716	0.238562	10950	-0.411307	0.000404388	1964	-0.212604	0.0772277	8667	-0.0118534	0.922416	14529	-0.237852	0.0473975	7142	-0.342598	0.00369396	4192	0.292147	0.0141252	6476	-0.228512	0.0570792	7391	-0.182915	0.129611	9780	0.294196	0.0134333	2697	-0.335505	0.00452146	5425
215640_at	Greenyellow	-0.274798	0.0213213	8038	-0.389194	0.000868667	5595	0.146677	0.225644	10552	-0.454162	7.84476e-05	3446	-0.524726	3.11686e-06	1796	0.100308	0.408682	12115	0.498696	1.11395e-05	1044	0.250832	0.0362215	7668	-0.233848	0.0513679	6785	-0.00760759	0.950161	14693	0.480127	2.59818e-05	1489	-0.391022	0.00081709	4293	0.209477	0.0817856	7969	0.373825	0.00143382	4735	-0.257604	0.0313235	3541	0.281974	0.0180352	6824
240399_at	Black	0.0584843	0.630576	13387	-0.257031	0.0317149	8452	0.434552	0.000170702	3317	-0.25323	0.0344187	7921	-0.4451	0.000113022	3119	0.424911	0.000245959	3855	0.638967	2.6425e-09	430	0.307271	0.00966898	6110	-0.267793	0.0250077	5827	0.019259	0.874263	14311	0.625084	7.28604e-09	384	-0.170199	0.158939	9858	0.217669	0.0702752	7729	0.455356	7.47026e-05	2947	-0.184156	0.126984	5962	0.304798	0.0103007	6208
203359_s_at	Tan	0.572079	2.29706e-07	2087	0.531283	2.22352e-06	3025	-0.0364455	0.764533	13855	0.660313	5.00936e-10	926	0.451117	8.87892e-05	3018	0.195433	0.104944	9489	-0.277118	0.0202072	4667	-0.351668	0.00283328	5005	0.0456787	0.707296	13234	-0.201171	0.0949326	8213	-0.23234	0.0529322	7334	0.730727	6.94111e-13	318	-0.265966	0.0260537	6340	-0.271025	0.0232449	7345	0.317799	0.00734223	2257	-0.258333	0.0308305	7461
242646_at	Greenyellow	-0.228986	0.0565525	9123	-0.527124	2.757e-06	3102	0.332754	0.00488419	5516	-0.476168	3.09292e-05	3073	-0.545517	1.04179e-06	1526	0.270554	0.0234953	7452	0.633391	3.99536e-09	441	0.392237	0.000784338	4133	-0.265525	0.0263117	5885	0.0742498	0.541281	12382	0.766509	1.04361e-14	78	-0.540417	1.37243e-06	1963	0.360169	0.00219407	3994	0.579194	1.49729e-07	1006	-0.347514	0.00320229	1756	0.298159	0.0121772	6399
209833_at	Skyblue	0.22259	0.0640118	9286	0.31552	0.00779947	7169	-0.36766	0.00174138	4685	0.456635	7.0878e-05	3401	0.265377	0.0263983	7269	-0.125518	0.300506	11443	-0.307828	0.00953144	3872	-0.265003	0.0266194	7236	-0.110615	0.361976	10772	-0.342402	0.0037149	4455	-0.308644	0.00933308	5136	0.409989	0.000423873	3920	-0.451883	8.60752e-05	2149	-0.472921	3.56257e-05	2594	0.260805	0.0292091	3464	-0.449696	9.40328e-05	2900
221979_at	Yellow	0.193549	0.108403	9967	0.388175	0.000898691	5609	-0.220046	0.0671916	8474	0.607584	2.44193e-08	1384	0.478566	2.78378e-05	2509	-0.156252	0.196457	10600	-0.415721	0.000344934	1894	-0.311929	0.00857035	5982	0.164873	0.172585	8882	-0.0902257	0.457598	11808	-0.232331	0.0529424	7337	0.436994	0.000155345	3448	-0.125415	0.300903	10625	-0.165653	0.170535	10259	0.114372	0.345797	9001	-0.20002	0.0968792	9134
216112_at	Green	-0.247332	0.0389929	8670	-0.416662	0.000333334	5064	0.186464	0.122209	9398	-0.519728	4.0133e-06	2419	-0.605424	2.8209e-08	872	0.0681658	0.575002	13021	0.416777	0.00033194	1880	0.279158	0.0192691	6862	-0.31865	0.00717781	4463	-0.0121357	0.920574	14532	0.162793	0.178141	9560	-0.439354	0.000141725	3407	-0.0182077	0.881076	14298	0.157447	0.193014	10482	-0.323863	0.00623844	2146	0.218605	0.0690478	8605
209507_at	Yellow	0.770483	6.21725e-15	211	0.618136	1.18822e-08	1761	0.0491116	0.686402	13461	0.832733	0	118	0.412636	0.000385568	3788	0.401587	0.000569602	4331	-0.0724082	0.551385	11970	-0.39471	0.000721364	4085	-0.197991	0.100383	7850	-0.442217	0.000126672	2538	-0.0704486	0.562236	12616	0.554181	6.45412e-07	1810	-0.541083	1.32428e-06	973	-0.374202	0.00141671	4723	0.0820199	0.499669	10616	-0.368719	0.00168467	4611
226453_at	Yellow	0.0641591	0.597727	13234	0.184422	0.126426	10158	-0.143109	0.237257	10678	0.566447	3.20047e-07	1816	0.317386	0.00742336	5974	-0.0852399	0.482925	12553	-0.298768	0.0119936	4099	-0.186497	0.122142	9443	-0.0176751	0.88453	14307	-0.123874	0.306932	10662	-0.0726554	0.550024	12538	0.219481	0.0679137	8421	-0.200358	0.0963047	8237	-0.145432	0.229651	10839	-0.0239218	0.844165	13622	-0.148259	0.220624	10569
217491_x_at	Green	0.375481	0.00136003	5753	0.301302	0.011255	7447	0.096438	0.427089	12052	0.630392	4.97324e-09	1189	0.208663	0.0830062	8867	0.23972	0.045633	8331	-0.184054	0.127198	7672	-0.152197	0.208469	10457	-0.222537	0.0640763	7131	-0.278578	0.0195323	6011	-0.0502912	0.679275	13269	0.181382	0.132912	9532	-0.292141	0.0141274	5645	-0.121778	0.315249	11514	-0.149534	0.216636	7372	-0.19118	0.112878	9378
202354_s_at	Lightgreen	-0.00793882	0.947994	14746	0.0939359	0.439235	12491	-0.250388	0.0365639	7655	-0.0121763	0.92031	14610	0.192224	0.11089	9362	-0.070176	0.563753	12965	0.252016	0.0353217	5402	0.0185454	0.878886	14370	0.151497	0.210595	9341	-0.0831152	0.49394	12066	-0.310896	0.00880416	5074	-0.113711	0.34861	11521	0.0115364	0.924485	14539	-0.177644	0.141225	9937	0.0683009	0.574243	11289	-0.246204	0.0399233	7800
212002_at	Lightgreen	-0.0205882	0.865664	14436	0.200332	0.0963478	9783	-0.419497	0.000300529	3597	-0.0118865	0.9222	14622	0.286083	0.0163567	6767	-0.182553	0.130385	9837	0.189272	0.116585	7505	-0.136604	0.259479	10894	0.259849	0.0298273	6050	-0.0731868	0.547102	12420	-0.418746	0.000308924	2489	0.145706	0.228764	10604	0.016764	0.890444	14361	-0.304096	0.0104865	6449	0.23212	0.0531638	4243	-0.307239	0.00967707	6133
224948_at	Yellow	0.499458	1.07472e-05	3281	0.677121	1.22724e-10	1120	-0.236971	0.0482486	8018	0.891658	0	16	0.668537	2.54573e-10	414	0.0275103	0.82115	14158	-0.302786	0.0108409	3992	-0.447609	0.000102258	3052	0.103883	0.392098	11026	-0.292595	0.0139712	5657	-0.322149	0.00653466	4768	0.569431	2.68671e-07	1625	-0.351679	0.00283232	4182	-0.403723	0.000528765	4049	0.0826567	0.496334	10578	-0.413467	0.000374209	3640
224726_at	Black	0.32246	0.00648003	6902	-0.0333386	0.784097	14040	0.180738	0.134315	9569	0.0565523	0.641929	13337	-0.307389	0.00963963	6218	0.562693	3.97872e-07	1588	0.856415	0	19	0.0828838	0.495148	12422	-0.435516	0.000164481	2166	-0.421806	0.000276033	2889	0.401057	0.000580173	2848	-0.0805902	0.507199	12492	-0.165779	0.170206	9370	0.0868889	0.474467	12481	-0.180494	0.134853	6095	-0.15025	0.214417	10507
203542_s_at	Orange	0.0140558	0.908059	14600	-0.0302872	0.803442	14118	-0.0777635	0.522256	12593	-0.125051	0.302322	11349	-0.294819	0.0132285	6542	0.118434	0.328821	11620	0.593829	6.00923e-08	555	0.0537201	0.65872	13308	-0.256876	0.0318214	6130	-0.267638	0.0250954	6303	0.27773	0.0199217	6021	-0.223555	0.0628375	8312	-0.126421	0.297013	10590	-0.0338899	0.780615	13955	-0.357026	0.00241349	1624	-0.0777445	0.522358	12618
209013_x_at	Pink	-0.202548	0.092646	9762	-0.487148	1.89721e-05	3824	0.25692	0.0317916	7493	-0.360318	0.00218413	5276	-0.463509	5.32421e-05	2761	0.169933	0.1596	10214	0.498467	1.12596e-05	1045	0.679306	1.01519e-10	507	-0.217844	0.070045	7270	0.0755987	0.533938	12329	0.280619	0.0186205	5942	-0.404784	0.000509483	4019	0.127849	0.291546	10533	0.282358	0.0178726	7055	0.0263378	0.828654	13466	0.32902	0.00541751	5577
217926_at	Yellow	0.324883	0.00606793	6836	0.527312	2.73045e-06	3098	-0.205531	0.0878394	8873	0.777368	2.44249e-15	278	0.610408	2.01896e-08	823	-0.0827964	0.495604	12622	-0.366571	0.00180149	2664	-0.309377	0.00915783	6052	0.162666	0.178485	8955	-0.122855	0.310955	10694	-0.287519	0.0158025	5754	0.496739	1.22079e-05	2520	-0.251707	0.035555	6740	-0.313708	0.00818042	6177	0.0857673	0.480211	10428	-0.257519	0.0313812	7475
217813_s_at	Black	0.437371	0.000153091	4478	0.0480304	0.692958	13670	0.207055	0.0854608	8837	0.105976	0.382576	11890	-0.281064	0.0184263	6888	0.630232	5.03157e-09	856	0.812592	0	74	0.0564745	0.642388	13217	-0.435816	0.000162587	2163	-0.447768	0.000101609	2459	0.293093	0.0138019	5576	0.0917336	0.450085	12152	-0.197511	0.101228	8322	0.0928702	0.444467	12316	-0.0420595	0.729559	12637	-0.165961	0.16973	10051
201606_s_at	Black	0.419304	0.000302664	4802	0.188196	0.118717	10053	0.0489887	0.687146	13467	0.208406	0.0833941	9087	-0.135405	0.263722	11022	0.458687	6.51189e-05	3204	0.79637	2.22045e-16	88	-0.0465818	0.701778	13524	-0.339219	0.00406961	4002	-0.423615	0.000258124	2856	0.234607	0.0505947	7261	0.199661	0.0974917	8997	-0.272417	0.0225188	6147	-0.0709191	0.559622	12946	-0.0498074	0.682195	12235	-0.217909	0.069959	8618
206848_at	Black	0.0219057	0.857154	14406	-0.367862	0.0017304	6062	0.373062	0.00146901	4560	-0.276346	0.0205723	7313	-0.457134	6.94347e-05	2890	0.420627	0.0002883	3948	0.748226	9.72555e-14	176	0.341219	0.00384338	5253	-0.342605	0.00369316	3931	-0.0625821	0.606779	12784	0.552498	7.09079e-07	765	-0.251418	0.0357737	7549	0.110544	0.362283	11062	0.41217	0.000392066	3848	-0.13449	0.266992	8031	0.233173	0.052064	8164
201914_s_at	Black	0.449264	9.56846e-05	4261	0.239519	0.0458202	8851	0.0479129	0.693672	13501	0.0724312	0.551259	12852	-0.24279	0.0428504	7908	0.403075	0.000540865	4296	0.640638	2.33083e-09	424	-0.0947262	0.435378	12076	-0.374422	0.00140682	3247	-0.434579	0.000170524	2662	-0.00663357	0.956535	14718	0.176075	0.14483	9680	-0.466974	4.59852e-05	1905	-0.32654	0.0057996	5889	-0.0426409	0.725967	12608	-0.201844	0.0938093	9081
235288_at	Skyblue	-0.0376913	0.756728	14007	-0.0470283	0.699055	13692	0.189299	0.116531	9324	-0.232267	0.0530094	8454	-0.0108154	0.929192	14625	0.0464656	0.702487	13635	0.353953	0.00264685	2890	0.0882718	0.467436	12249	0.203467	0.091144	7696	0.272521	0.0224652	6188	0.183328	0.128732	8874	-0.11048	0.362562	11621	0.274971	0.0212364	6081	0.187198	0.120719	9675	-0.132253	0.275101	8129	0.261873	0.0285308	7358
204074_s_at	Skyblue	0.184306	0.126669	10208	0.406802	0.000474584	5278	-0.358996	0.0022738	4880	0.035479	0.770603	13945	0.138548	0.252693	10928	-0.048646	0.689223	13580	0.319076	0.00709656	3595	-0.324789	0.00608353	5680	0.0659228	0.587674	12445	-0.2518	0.035484	6746	-0.338858	0.00411178	4280	0.176271	0.144374	9672	-0.171149	0.156593	9172	-0.396721	0.000673565	4211	-0.00364733	0.976094	14753	-0.447852	0.000101266	2943
202682_s_at	Brown	0.0811893	0.504037	12783	-0.13205	0.275846	11539	0.515386	4.98253e-06	1989	-0.242165	0.0434057	8200	-0.193907	0.107739	9311	0.321134	0.0067157	6224	0.444471	0.000115881	1513	0.20348	0.0911229	8930	0.0927771	0.444926	11444	0.340869	0.00388218	4490	0.359563	0.00223491	3788	0.056289	0.643483	13165	0.269244	0.024203	6237	0.345226	0.00342337	5427	0.0144182	0.905699	14148	0.476217	3.08634e-05	2456
221064_s_at	Skyblue	-0.193952	0.107656	9959	0.0528603	0.663852	13549	-0.268191	0.0247846	7184	-0.287939	0.0156435	7023	0.04998	0.681153	13465	-0.218594	0.0690627	8907	0.213591	0.0758309	6614	-0.207015	0.0855217	8825	0.296683	0.0126326	5009	0.133687	0.269886	10352	-0.0309892	0.79898	13917	0.0520151	0.668911	13299	0.327984	0.00557432	4736	0.0495528	0.683733	13513	0.00326508	0.978599	14772	-0.0612164	0.614666	13105
225441_x_at	Yellow	0.411373	0.000403422	4984	0.380979	0.00113891	5757	0.0772481	0.525026	12606	0.737172	3.42615e-13	462	0.423553	0.000258722	3566	0.169933	0.159601	10215	-0.238728	0.0465625	5780	-0.199493	0.0977804	9058	0.0663863	0.585046	12425	-0.0559049	0.645752	13029	-0.0519184	0.669491	13208	0.628445	5.72607e-09	993	-0.19367	0.108178	8441	-0.126773	0.29566	11368	0.292323	0.0140646	2735	-0.0334308	0.783514	13950
242080_at	Turquoise	-0.279085	0.019302	7937	-0.25047	0.0364999	8601	-0.118194	0.329808	11442	-0.420435	0.000290345	4055	-0.285664	0.0165214	6776	-0.101271	0.404177	12088	0.346707	0.00327879	3029	0.000873056	0.994277	14915	-0.0471177	0.69851	13182	-0.00901261	0.940972	14649	0.126279	0.297562	10788	-0.381198	0.00113082	4477	0.180834	0.134107	8859	0.196963	0.102198	9396	-0.325778	0.00592173	2105	-0.0211593	0.861973	14293
200093_s_at	Yellow	0.544715	1.0883e-06	2508	0.367881	0.00172942	6061	0.114213	0.346473	11558	0.827967	0	129	0.410001	0.000423685	3851	0.359859	0.0022149	5301	-0.133782	0.26954	9529	-0.221412	0.0654684	8460	-0.0568979	0.639892	12798	-0.243298	0.0424042	7004	-0.0367781	0.762447	13724	0.516862	4.63078e-06	2247	-0.210929	0.0796428	7927	-0.0875124	0.47129	12456	0.152436	0.207748	7254	-0.172165	0.154108	9890
235419_at	Black	0.0263935	0.828297	14294	-0.0670983	0.581017	13163	0.209166	0.0822505	8775	-0.0698801	0.565403	12937	-0.192029	0.111258	9369	0.212628	0.0771936	9064	0.559942	4.65896e-07	697	0.0712885	0.557573	12765	-0.0812813	0.503552	11859	0.00257913	0.983094	14855	0.411232	0.000405471	2645	-0.2054	0.0880453	8818	0.0448626	0.712296	13307	0.170662	0.157791	10129	-0.305695	0.0100676	2491	0.205954	0.0871742	8968
210105_s_at	Pink	-0.194459	0.106721	9948	-0.267968	0.0249093	8209	0.192279	0.110784	9238	-0.251231	0.0359157	7977	-0.0528221	0.66408	13395	0.0290564	0.811279	14115	0.237602	0.0476369	5815	0.529933	2.38496e-06	1793	0.253942	0.0338979	6212	0.368056	0.00171995	3906	0.0901945	0.457755	11955	-0.0958172	0.430084	12013	0.317848	0.00733283	4987	0.135307	0.264072	11112	0.325853	0.00590949	2102	0.391454	0.000805313	4129
238970_at	Black	0.349096	0.00305698	6318	0.0232364	0.848577	14322	0.210475	0.0803081	8732	-0.0393139	0.7466	13838	-0.317506	0.00739966	5970	0.531382	2.21209e-06	1999	0.783697	1.11022e-15	114	0.0277328	0.819728	14106	-0.365444	0.00186562	3440	-0.334446	0.00465811	4642	0.384123	0.00102762	3188	-0.00220381	0.985554	14878	-0.0775522	0.523391	12186	0.106402	0.380656	11933	-0.182412	0.130687	6030	-0.122362	0.312918	11276
222787_s_at	Black	0.273092	0.0221739	8070	-0.0145008	0.905161	14544	0.162843	0.178005	10091	-0.038954	0.748843	13845	-0.286746	0.016099	6753	0.522038	3.57261e-06	2125	0.826401	0	53	-0.0140874	0.907853	14495	-0.363164	0.00200174	3488	-0.372766	0.0014829	3810	0.440531	0.000135346	2116	-0.0217855	0.85793	14221	-0.0962611	0.427941	11518	0.146073	0.227581	10814	-0.185179	0.12485	5925	-0.125457	0.300741	11197
AFFX-M27830_M_at	Green	-0.251184	0.0359522	8567	-0.287461	0.0158247	7780	0.00461396	0.969761	14814	-0.454685	7.67866e-05	3436	-0.596254	5.14265e-08	962	0.00262329	0.982805	14865	0.479061	2.7236e-05	1190	0.0670578	0.581247	12895	-0.333821	0.00474055	4119	-0.103314	0.39471	11379	0.328928	0.00543131	4566	-0.354004	0.00264286	5058	0.0772009	0.52528	12200	0.249899	0.0369439	7933	-0.418925	0.000306902	938	0.0553241	0.649189	13275
201568_at	Yellow	0.559047	4.90295e-07	2300	0.559236	4.85031e-07	2581	-0.105931	0.382782	11795	0.895061	0	15	0.457998	6.70014e-05	2874	0.196274	0.103428	9467	-0.166201	0.169106	8263	-0.390278	0.000837725	4167	-0.108258	0.372357	10836	-0.369205	0.00165917	3877	-0.201558	0.094285	8303	0.631902	4.45555e-09	952	-0.422729	0.00026676	2693	-0.313017	0.00833008	6196	0.096668	0.425982	9857	-0.372437	0.00149847	4522
214075_at	Black	0.00125059	0.991802	14916	0.0124207	0.918715	14588	0.0205843	0.865688	14310	0.273238	0.0220995	7409	0.264911	0.0266743	7287	-0.0719609	0.553853	12932	-0.346511	0.00329759	3036	0.0906369	0.455543	12191	0.0569716	0.639458	12793	0.0356489	0.769535	13749	0.00213915	0.985978	14879	-0.107526	0.375617	11699	-0.0307272	0.800645	13812	0.0141679	0.907329	14546	-0.0227513	0.851702	13680	-0.0459077	0.705895	13563
225241_at	Pink	-0.182715	0.130038	10241	-0.524113	3.21577e-06	3160	0.238651	0.0466356	7970	-0.350069	0.00297058	5510	-0.442176	0.00012688	3178	0.188088	0.118931	9683	0.472903	3.56535e-05	1242	0.65573	7.23938e-10	645	-0.243163	0.0425227	6490	0.0315387	0.795493	13892	0.0599877	0.6218	12941	-0.341741	0.00378614	5308	0.00321913	0.9789	14838	0.172112	0.154239	10085	0.196133	0.10368	5504	0.269997	0.023794	7144
204616_at	Yellow	0.723917	1.43174e-12	481	0.733782	4.98046e-13	642	-0.121165	0.31771	11344	0.861385	0	57	0.536869	1.65811e-06	1630	0.245336	0.0406511	8157	-0.186637	0.121856	7595	-0.497479	1.17929e-05	2229	-0.0200444	0.86918	14224	-0.376722	0.00130699	3725	-0.262822	0.0279396	6450	0.861859	0	23	-0.500219	1.03691e-05	1459	-0.491302	1.56992e-05	2268	0.310757	0.00883605	2393	-0.40003	0.000601154	3950
204971_at	Tan	0.567927	2.93501e-07	2154	0.449775	9.37368e-05	4463	0.158276	0.190651	10233	0.628756	5.5987e-09	1198	0.306902	0.00976105	6234	0.294523	0.0133253	6849	-0.245655	0.0403822	5580	-0.29705	0.012518	6408	-0.0627563	0.605776	12557	-0.178434	0.139436	8906	-0.096727	0.425698	11760	0.660209	5.05186e-10	716	-0.294992	0.0131723	5569	-0.195692	0.104474	9433	0.230279	0.0551331	4311	-0.0784759	0.51844	12593
218721_s_at	Black	0.518425	4.28376e-06	2944	0.1432	0.236955	11233	0.37894	0.00121682	4433	0.116442	0.337079	11597	-0.285492	0.0165895	6779	0.637306	2.99131e-09	799	0.764614	1.33227e-14	142	0.0383372	0.752691	13789	-0.371441	0.00154644	3312	-0.294289	0.0134023	5607	0.263995	0.027223	6418	0.207693	0.08448	8758	-0.275275	0.0210881	6073	-0.0199342	0.869893	14386	-0.107438	0.376011	9329	0.0415138	0.732936	13701
228304_at	Black	0.0332554	0.784622	14120	-0.25962	0.0299776	8400	0.410638	0.000414163	3757	-0.226416	0.0594595	8600	-0.322515	0.00647028	5859	0.33321	0.00482224	5942	0.519342	4.09175e-06	909	0.33227	0.00495053	5461	-0.16517	0.171804	8869	0.0468984	0.699847	13362	0.260959	0.0291104	6499	-0.271994	0.0227372	7004	0.0503974	0.678635	13111	0.26274	0.02799	7574	-0.0940176	0.438836	10014	0.356934	0.00242024	4894
215071_s_at	Turquoise	0.441921	0.000128161	4396	0.411117	0.000407133	5189	-0.0789067	0.51614	12555	0.502382	9.35969e-06	2642	0.345527	0.00339355	5345	0.0943089	0.437412	12283	-0.261924	0.0284992	5117	-0.342225	0.00373385	5233	-0.0323609	0.790282	13752	-0.229069	0.0564605	7403	-0.152884	0.2064	9894	0.513266	5.5317e-06	2298	-0.271498	0.022996	6173	-0.192191	0.110951	9538	0.281282	0.0183321	2958	-0.339078	0.00408608	5339
201593_s_at	Black	0.429621	0.000206046	4622	0.229194	0.0563223	9097	0.0684411	0.573455	12879	0.159679	0.186699	10418	-0.243986	0.0418054	7879	0.45952	6.29059e-05	3188	0.772239	4.88498e-15	129	-0.121717	0.315496	11320	-0.417536	0.000322894	2470	-0.472557	3.61924e-05	2071	0.264667	0.0268194	6395	0.108588	0.37089	11665	-0.351257	0.00286804	4193	-0.126606	0.296302	11375	-0.235731	0.0494676	4154	-0.222012	0.0647229	8494
202191_s_at	Pink	-0.17086	0.157303	10553	-0.524545	3.14581e-06	3154	0.298419	0.0120986	6378	-0.409449	0.000432094	4278	-0.576035	1.81288e-07	1141	0.236794	0.0484212	8409	0.519455	4.06856e-06	908	0.715312	3.46811e-12	346	-0.295722	0.0129369	5034	0.0295067	0.808409	13954	0.304081	0.0104904	5261	-0.371892	0.00152455	4678	0.114912	0.343508	10931	0.258721	0.0305717	7707	0.104395	0.389759	9484	0.32558	0.0059538	5672
236472_at	Black	0.148834	0.218819	11088	-0.288917	0.0152788	7737	0.448616	9.82115e-05	3060	-0.165343	0.171348	10283	-0.525708	2.96447e-06	1782	0.601606	3.6306e-08	1138	0.841622	0	32	0.278663	0.0194935	6876	-0.467382	4.51932e-05	1758	-0.209876	0.0811922	7949	0.655577	7.32795e-10	294	-0.215778	0.0728094	8515	-0.020927	0.863474	14198	0.367086	0.00177283	4907	-0.288916	0.0152791	2797	0.235031	0.0501672	8118
218583_s_at	Yellow	0.730302	7.2653e-13	441	0.619594	1.07335e-08	1740	0.0494366	0.684436	13447	0.726817	1.05471e-12	517	0.384495	0.0010151	4458	0.395651	0.000698619	4435	-0.041283	0.734366	13272	-0.397174	0.000663216	4028	-0.143096	0.237298	9620	-0.420471	0.000289966	2912	0.0257654	0.832324	14090	0.538691	1.50506e-06	1984	-0.441842	0.000128559	2332	-0.331143	0.00510835	5778	0.0609812	0.61603	11628	-0.385046	0.000996845	4257
201698_s_at	Yellow	0.527513	2.70244e-06	2784	0.561392	4.28776e-07	2544	-0.0683349	0.574052	12882	0.775038	3.33067e-15	289	0.688996	4.29197e-11	320	0.129531	0.285189	11317	-0.365885	0.00184027	2673	-0.31571	0.00776035	5901	0.200696	0.0957317	7774	-0.135866	0.262085	10284	-0.362624	0.00203526	3705	0.544283	1.11411e-06	1918	-0.191241	0.112762	8545	-0.316269	0.00764657	6119	0.200859	0.0954581	5325	-0.287909	0.015655	6673
227852_at	Brown	0.0209321	0.863441	14430	-0.165957	0.169741	10628	0.472888	3.56776e-05	2631	-0.0925071	0.446257	12254	-0.0461979	0.704122	13555	0.333031	0.00484646	5945	0.492186	1.50745e-05	1088	0.28468	0.0169142	6718	0.108659	0.370579	10826	0.275424	0.0210159	6104	0.367402	0.00175544	3577	-0.234894	0.050305	7995	0.326005	0.00588503	4778	0.347555	0.00319844	5367	-0.30035	0.0115278	2597	0.423515	0.000259088	3411
217883_at	Yellow	0.703992	1.05835e-11	615	0.520222	3.9148e-06	3219	0.000482677	0.996836	14925	0.864587	0	54	0.38081	0.00114521	4542	0.445257	0.000112319	3452	-0.0312751	0.797165	13702	-0.289487	0.0150694	6595	-0.22299	0.0635232	7114	-0.511696	5.97441e-06	1542	-0.0293133	0.809641	13982	0.514011	5.33255e-06	2287	-0.431459	0.000192152	2531	-0.283828	0.0172605	7019	0.104933	0.387305	9459	-0.413494	0.000373848	3639
234734_s_at	Skyblue	-0.0875582	0.471057	12615	0.0976954	0.421058	12381	0.0299493	0.805591	14049	-0.0648364	0.593857	13068	0.101325	0.403924	11973	-0.097466	0.422154	12192	0.291043	0.0145109	4289	-0.127766	0.291863	11149	0.313108	0.00831013	4581	0.28539	0.0166301	5832	-0.00171635	0.988749	14894	-0.0031802	0.979155	14843	0.210788	0.0798492	7929	0.0516097	0.671343	13457	-0.162589	0.178692	6816	0.167379	0.166062	10016
218006_s_at	Black	0.329371	0.00536532	6754	-0.054805	0.652268	13503	0.283684	0.0173199	6759	0.0807703	0.506247	12593	-0.279536	0.0190996	6921	0.554363	6.38867e-07	1691	0.745325	1.36113e-13	180	0.172057	0.154373	9862	-0.397829	0.000648495	2795	-0.317918	0.00731903	4992	0.331371	0.00507602	4500	-0.107068	0.377664	11716	-0.180648	0.134512	8871	0.112433	0.354089	11766	-0.153943	0.203234	7190	0.0190242	0.875784	14358
243993_at	Black	-0.0858631	0.479719	12663	-0.475218	3.22406e-05	4020	0.358976	0.0022752	4882	-0.26835	0.0246963	7516	-0.432958	0.000181467	3358	0.40866	0.000444387	4186	0.694178	2.67137e-11	290	0.46479	5.0445e-05	2770	-0.233284	0.0519486	6801	0.0338001	0.781181	13818	0.642463	2.0304e-09	328	-0.273181	0.0221286	6975	0.312118	0.00852825	5140	0.543769	1.14559e-06	1422	-0.0306768	0.800965	13234	0.282189	0.0179442	6820
209224_s_at	Yellow	0.565979	3.28904e-07	2190	0.619425	1.08608e-08	1745	-0.0648161	0.593973	12994	0.916282	0	4	0.542991	1.19487e-06	1559	0.172057	0.154372	10151	-0.204524	0.0894384	6916	-0.415236	0.000351047	3640	0.00651493	0.957312	14705	-0.279086	0.0193018	5999	-0.222851	0.0636918	7639	0.613068	1.68494e-08	1156	-0.372228	0.0015084	3767	-0.318452	0.0072158	6071	0.0887338	0.4651	10279	-0.299179	0.0118711	6360
225082_at	Turquoise	0.632157	4.37335e-09	1324	0.573584	2.10008e-07	2349	0.146601	0.225886	10558	0.636854	3.09381e-09	1132	0.443152	0.000122088	3163	0.296024	0.0128405	6811	-0.267365	0.0252493	4957	-0.373643	0.00144217	4511	0.0284026	0.81545	13924	-0.145914	0.228092	9948	-0.0979395	0.419892	11709	0.666249	3.07967e-10	661	-0.268367	0.0246867	6269	-0.242568	0.0430469	8139	0.154965	0.200215	7143	-0.132819	0.273033	10990
201740_at	Yellow	0.404409	0.000516219	5130	0.3385	0.00415385	6667	0.0844354	0.48708	12393	0.807364	0	190	0.520979	3.76868e-06	1864	0.201784	0.0939085	9337	-0.238382	0.0468905	5791	-0.0962759	0.42787	12032	0.0772363	0.525089	12003	-0.0900648	0.458404	11811	-0.0977484	0.420804	11715	0.438611	0.000145886	3416	-0.142775	0.238365	10071	-0.0788827	0.516268	12724	0.15938	0.187537	6944	-0.0999698	0.410273	11936
203204_s_at	Brown	-0.124374	0.304966	11712	0.0928239	0.444695	12511	-0.423095	0.000263159	3532	-0.195596	0.104649	9453	0.0362105	0.766008	13862	-0.23261	0.0526495	8535	0.212495	0.0773824	6653	-0.156197	0.196618	10325	0.119862	0.32298	10412	-0.102703	0.397527	11405	-0.299589	0.0117499	5387	-0.0673307	0.579705	12843	0.016931	0.88936	14352	-0.24716	0.0391337	8018	0.0355247	0.770316	12993	-0.344952	0.00345072	5191
201670_s_at	Black	0.0739656	0.542834	12967	-0.261662	0.028664	8357	0.3234	0.00631724	5734	-0.139492	0.249445	10966	-0.245521	0.0404953	7837	0.43226	0.000186373	3724	0.558804	4.97121e-07	701	0.364623	0.00191366	4706	-0.122151	0.313759	10321	0.00699134	0.954194	14713	0.319246	0.00706437	4841	-0.087646	0.470611	12271	0.214275	0.0748762	7835	0.376786	0.00130431	4665	0.229976	0.0554637	4322	0.214671	0.0743266	8710
225413_at	Yellow	0.760804	2.13163e-14	263	0.683204	7.20881e-11	1058	-0.013189	0.913706	14534	0.863095	0	55	0.361961	0.00207711	4955	0.354894	0.00257336	5417	-0.117461	0.332839	10212	-0.441371	0.000130959	3147	-0.21928	0.0681734	7230	-0.473113	3.53303e-05	2062	-0.163556	0.176087	9540	0.656099	7.02928e-10	746	-0.531431	2.20642e-06	1095	-0.402454	0.000552693	4079	0.0202104	0.868106	13820	-0.408073	0.000453728	3763
225670_at	Tan	0.678887	1.05292e-10	827	0.751439	6.66134e-14	517	-0.119023	0.326405	11421	0.792749	2.22045e-16	228	0.505679	7.99655e-06	2095	0.19094	0.113339	9607	-0.231852	0.0534476	5989	-0.56649	3.19241e-07	1348	-0.0532564	0.661485	12937	-0.37285	0.00147895	3805	-0.298104	0.0121941	5424	0.829188	0	52	-0.568203	2.88802e-07	724	-0.50753	7.31494e-06	1990	0.168736	0.162606	6554	-0.388389	0.000892325	4190
230986_at	Lightcyan	0.0284511	0.81514	14241	-0.12976	0.284333	11597	0.518743	4.21618e-06	1956	-0.0998406	0.410882	12050	-0.124603	0.304072	11295	0.261312	0.0288858	7697	0.348121	0.00314587	2991	0.190781	0.113645	9312	0.139401	0.249758	9744	0.379266	0.00120404	3677	0.292259	0.0140867	5606	0.0143262	0.906298	14473	0.377525	0.00127367	3643	0.463631	5.29708e-05	2769	-0.142766	0.238395	7675	0.593451	6.15589e-08	853
236004_at	Turquoise	0.23484	0.0503602	8979	0.11224	0.354923	12043	0.255881	0.0325138	7523	0.273171	0.0221339	7410	0.0372049	0.759773	13823	0.14538	0.229819	10891	-0.313144	0.00830237	3734	-0.0346235	0.775989	13894	-0.106763	0.379036	10905	0.0461223	0.704584	13391	-0.0708057	0.560251	12599	0.354169	0.00262982	5055	-0.180595	0.13463	8873	-0.0121688	0.920359	14598	0.0958535	0.429909	9894	0.106109	0.381977	11769
228142_at	Yellow	0.575515	1.87055e-07	2036	0.68428	6.55247e-11	1048	-0.158821	0.189108	10214	0.757483	3.21965e-14	361	0.551493	7.49874e-07	1449	0.0988852	0.415396	12148	-0.294107	0.0134625	4221	-0.441068	0.000132525	3154	0.0283217	0.815966	13927	-0.300618	0.0114502	5430	-0.310462	0.00890399	5088	0.66306	4.00497e-10	692	-0.384727	0.0010074	3496	-0.409844	0.000426057	3904	0.143318	0.236565	7651	-0.407246	0.000467193	3789
208178_x_at	Pink	-0.1936	0.108309	9966	-0.476862	3.00028e-05	4001	0.288273	0.0155184	6642	-0.352798	0.00273965	5454	-0.44298	0.00012292	3165	0.177986	0.140449	9962	0.480378	2.56944e-05	1180	0.692917	3.00084e-11	430	-0.206196	0.0867946	7605	0.100235	0.409025	11475	0.247078	0.0392006	6903	-0.397668	0.000652076	4166	0.121239	0.317415	10748	0.29396	0.0135114	6756	0.0269346	0.824833	13440	0.354721	0.00258679	4953
223217_s_at	Cyan	-0.208209	0.0836928	9631	-0.477138	2.96424e-05	3994	0.196022	0.10388	9127	-0.361441	0.00211046	5246	-0.378265	0.00124366	4581	0.172167	0.154105	10147	0.475926	3.12584e-05	1213	0.397159	0.00066355	4030	-0.0924987	0.446299	11452	0.111215	0.359362	11101	0.290899	0.0145618	5649	-0.26033	0.029515	7301	0.312311	0.0084853	5134	0.428393	0.000215839	3482	0.117381	0.333171	8844	0.264462	0.0269422	7290
203514_at	Yellow	-0.404083	0.000522161	5137	-0.296867	0.0125752	7551	-0.0578599	0.634236	13204	-0.51729	4.53315e-06	2450	0.00195339	0.987195	14892	-0.252637	0.0348572	7964	0.198627	0.0992755	7139	0.177961	0.140504	9698	0.394691	0.000721828	2854	0.418144	0.000315802	2949	0.0801705	0.50942	12292	-0.285767	0.0164811	6644	0.480455	2.56072e-05	1734	0.235688	0.0495105	8338	0.131273	0.278708	8179	0.177581	0.141368	9732
210172_at	Black	-0.00269435	0.982339	14880	-0.192278	0.110787	9966	0.156489	0.195772	10272	-0.176935	0.142845	9960	-0.409768	0.000427222	3856	0.279782	0.0189898	7221	0.61246	1.75626e-08	498	0.178696	0.138846	9681	-0.273471	0.0219821	5630	-0.156139	0.196785	9610	0.359868	0.00221426	3781	-0.225537	0.0604814	8251	0.0681638	0.575013	12480	0.21787	0.0700111	8839	-0.243538	0.0421945	3930	0.104884	0.38753	11792
225117_at	Salmon	-0.130548	0.281395	11563	-0.300803	0.0113971	7456	0.378955	0.00121625	4432	-0.433663	0.000176627	3815	-0.189978	0.115203	9438	0.180109	0.135699	9897	0.292018	0.0141697	4266	0.248768	0.0378355	7740	0.176924	0.142869	8500	0.335447	0.00452886	4617	0.275337	0.0210582	6099	-0.326716	0.00577169	5636	0.503569	8.84563e-06	1405	0.489189	1.7292e-05	2295	-0.147897	0.221766	7456	0.411109	0.000407254	3697
223191_at	Yellow	0.730377	7.20757e-13	439	0.436984	0.000155403	4675	0.252956	0.0346204	7599	0.810177	0	181	0.274773	0.0213336	7045	0.535657	1.7679e-06	1936	-0.0489035	0.687662	12955	-0.142489	0.239317	10741	-0.238791	0.0465029	6640	-0.359722	0.00222416	4085	-0.0298042	0.806515	13957	0.64427	1.76952e-09	842	-0.422797	0.000266082	2690	-0.194426	0.106783	9467	0.206238	0.0867296	5117	-0.129312	0.286012	11091
208648_at	Black	0.111717	0.357183	12025	0.284827	0.0168551	7841	-0.300998	0.0113414	6307	-0.0350811	0.773107	13960	0.109665	0.366137	11743	0.0211398	0.862099	14338	0.424184	0.000252718	1765	-0.278524	0.0195565	6881	0.11702	0.334671	10523	-0.174847	0.147697	9016	0.0810195	0.504932	12270	0.0680078	0.575891	12826	0.0835834	0.491502	11988	-0.155889	0.197512	10534	-0.0832397	0.493291	10550	-0.327397	0.00566495	5629
208909_at	Yellow	0.544024	1.12986e-06	2519	0.678601	1.07948e-10	1104	-0.335607	0.00450848	5451	0.869078	0	44	0.53183	2.16103e-06	1705	0.0751062	0.536613	12839	-0.241716	0.0438076	5699	-0.483734	2.21252e-05	2450	-0.0575905	0.635818	12774	-0.477144	2.96345e-05	2009	-0.364946	0.00189461	3632	0.633809	3.87465e-09	937	-0.42803	0.000218813	2589	-0.425499	0.000240618	3555	0.135672	0.262772	7988	-0.577066	1.7036e-07	994
222418_s_at	Lightgreen	-0.0248577	0.838149	14334	0.0649887	0.592989	13231	-0.209749	0.0813803	8758	-0.0832303	0.49334	12521	0.153865	0.203467	10480	-0.0555661	0.647756	13379	0.269346	0.024147	4899	0.0856962	0.480577	12324	0.194728	0.106229	7959	-0.00537726	0.964761	14763	-0.154856	0.200536	9818	-0.101555	0.402854	11854	0.0935159	0.441293	11632	-0.17604	0.144909	9982	0.00517518	0.966085	14670	-0.180108	0.135701	9663
209303_at	Yellow	0.570047	2.59093e-07	2120	0.495554	1.29007e-05	3676	0.0429791	0.72388	13663	0.820502	0	148	0.301299	0.0112559	6364	0.29493	0.0131926	6841	-0.0937999	0.439901	11136	-0.28771	0.0157303	6634	-0.212897	0.0768108	7432	-0.390248	0.000838563	3477	-0.00613064	0.959828	14733	0.376221	0.00132817	4581	-0.42844	0.00021545	2579	-0.264865	0.0267016	7522	-0.173277	0.151427	6375	-0.268744	0.0244778	7173
35160_at	Darkgrey	-0.53737	1.6146e-06	2624	-0.441271	0.000131477	4597	0.086905	0.474385	12315	-0.518554	4.25614e-06	2431	-0.1104	0.362912	11715	-0.275778	0.0208446	7329	0.127741	0.291956	9782	0.280996	0.0184559	6818	0.30941	0.00915023	4682	0.493141	1.44261e-05	1796	-0.0810568	0.504735	12267	-0.448931	9.69737e-05	3257	0.406844	0.00047388	3015	0.287101	0.0159622	6932	-0.0555069	0.648106	11910	0.373798	0.00143504	4493
229444_at	Yellow	0.693351	2.88316e-11	700	0.777771	2.44249e-15	367	-0.0968474	0.425119	12034	0.849175	0	81	0.614989	1.47706e-08	789	0.180712	0.134373	9880	-0.258463	0.030744	5230	-0.537889	1.57075e-06	1687	0.0638136	0.599705	12510	-0.283688	0.0173179	5881	-0.326154	0.00586113	4646	0.800112	0	88	-0.471868	3.72859e-05	1843	-0.52302	3.39933e-06	1725	0.188199	0.11871	5801	-0.368617	0.00169007	4614
200086_s_at	Yellow	0.484382	2.14918e-05	3577	0.465829	4.82752e-05	4184	-0.0574409	0.636697	13216	0.841857	0	101	0.427605	0.000222341	3482	0.222616	0.0639797	8803	-0.177751	0.140982	7891	-0.33821	0.00418823	5322	-0.119814	0.323177	10414	-0.359569	0.00223455	4088	-0.148458	0.219996	10059	0.41699	0.000329384	3787	-0.32143	0.00666254	4910	-0.20856	0.0831619	9095	-0.0308169	0.800075	13227	-0.327361	0.00567052	5630
203041_s_at	Yellow	0.417096	0.000328106	4856	0.202073	0.0934302	9732	0.0578277	0.634425	13206	0.526525	2.84295e-06	2326	0.319625	0.00699317	5919	0.262372	0.0282186	7669	-0.228404	0.0572004	6116	0.154263	0.202286	10387	-0.072629	0.550169	12175	-0.200358	0.0963036	8236	-0.163348	0.176645	9548	0.377199	0.00128712	4554	-0.219038	0.0684857	7684	-0.206225	0.0867488	9163	0.510217	6.42143e-06	457	-0.238077	0.0471817	8016
201588_at	Yellow	0.68347	7.04132e-11	791	0.600239	3.97069e-08	1971	-0.00187217	0.987728	14886	0.84388	0	95	0.515101	5.05333e-06	1935	0.335928	0.00446777	5878	-0.181313	0.133062	7770	-0.415491	0.000347818	3633	-0.0493731	0.68482	13094	-0.348906	0.00307416	4308	-0.154407	0.201861	9835	0.626671	6.50473e-09	1009	-0.346195	0.00332815	4313	-0.266458	0.0257682	7473	0.18039	0.135081	6098	-0.351561	0.00284231	5029
226897_s_at	Black	0.524279	3.1887e-06	2851	0.419234	0.000303449	5012	-0.0391109	0.747865	13781	0.195782	0.104313	9445	-0.0190664	0.875511	14391	0.391343	0.000808312	4538	0.587847	8.77506e-08	578	-0.199729	0.0973746	9046	-0.223673	0.062696	7088	-0.440692	0.000134498	2565	-0.0308731	0.799718	13921	0.188686	0.117742	9304	-0.358341	0.00231945	4043	-0.364512	0.00192023	4966	-0.0685768	0.572694	11275	-0.329236	0.00538535	5572
226195_at	Tan	0.371726	0.00153257	5826	0.472935	3.56037e-05	4051	0.0553304	0.649152	13282	0.644787	1.70099e-09	1054	0.604905	2.91979e-08	877	0.0384415	0.75204	13850	-0.377873	0.00125947	2474	-0.233961	0.0512521	8128	0.306054	0.00997542	4771	0.106775	0.378981	11257	-0.219505	0.067883	7742	0.681313	8.51692e-11	557	-0.110333	0.363207	11067	-0.190715	0.113774	9581	0.332264	0.0049514	1996	-0.0131641	0.913868	14541
221488_s_at	Yellow	0.153585	0.204301	10979	0.324774	0.00608602	6954	-0.161301	0.182205	10136	0.62538	7.13383e-09	1224	0.651149	1.03956e-09	536	-0.126017	0.298572	11424	-0.430041	0.000202793	1681	-0.215965	0.0725558	8594	0.328716	0.00546308	4220	0.0520112	0.668934	13170	-0.132824	0.273019	10552	0.328262	0.0055318	5614	0.0679099	0.576442	12490	-0.0490238	0.686934	13525	0.161798	0.180843	6841	-0.144457	0.232823	10681
219161_s_at	Turquoise	0.567353	3.03543e-07	2165	0.280487	0.0186781	7929	0.2301	0.0553277	8204	0.592048	6.73134e-08	1527	0.279611	0.0190661	6920	0.435722	0.000163179	3651	-0.219943	0.0673223	6384	-0.00964865	0.936814	14615	-0.107803	0.37438	10864	-0.209489	0.0817669	7959	-0.203695	0.0907728	8225	0.569159	2.73011e-07	1627	-0.27752	0.0200194	6028	-0.121893	0.31479	11510	0.555804	5.89163e-07	343	-0.0780305	0.520825	12605
201483_s_at	Royalblue	0.558295	5.11704e-07	2308	0.277173	0.0201816	8007	0.159443	0.187359	10193	0.731176	6.61249e-13	496	0.291102	0.01449	6644	0.450931	8.94588e-05	3345	-0.0410932	0.735542	13281	-0.0267044	0.826307	14133	-0.225793	0.0601818	7023	-0.360922	0.00214419	4054	0.0415183	0.732908	13561	0.317519	0.00739711	5852	-0.279067	0.0193104	5989	-0.0755423	0.534243	12793	0.164242	0.174258	6747	-0.213858	0.0754566	8738
208974_x_at	White	0.277087	0.0202219	7979	0.413977	0.000367396	5122	0.0689307	0.57071	12856	-0.0196876	0.871488	14383	0.0972728	0.423079	12088	0.110601	0.362037	11836	0.315614	0.00777999	3672	-0.272665	0.0223917	7024	0.184331	0.126618	8275	0.081288	0.503517	12137	0.0561804	0.644124	13057	0.180491	0.134858	9565	0.0383743	0.75246	13539	-0.102523	0.398362	12037	-0.232785	0.0524668	4225	0.0146089	0.904458	14490
242696_at	Turquoise	-0.374701	0.00139435	5764	-0.267767	0.0250225	8212	-0.180999	0.133745	9559	-0.508558	6.96015e-06	2551	-0.468398	4.32767e-05	2674	-0.177512	0.141525	9977	0.347933	0.00316326	2998	0.0345935	0.776178	13900	-0.220623	0.0664595	7188	-0.10306	0.395879	11388	0.0550601	0.650754	13102	-0.434163	0.000173269	3504	0.00238547	0.984363	14866	0.0588903	0.628201	13265	-0.284652	0.0169253	2878	-0.0394989	0.745448	13779
201813_s_at	Orange	0.24419	0.0416298	8744	0.280376	0.0187269	7932	-0.167076	0.16684	9973	-0.025516	0.833924	14233	0.0133825	0.912445	14556	0.120393	0.320828	11581	0.520258	3.90777e-06	902	-0.200911	0.0953704	9003	-0.00525149	0.965585	14750	-0.230244	0.0551712	7368	0.183407	0.128565	8869	0.0615064	0.612988	13013	-0.010797	0.929312	14567	-0.104987	0.38706	11974	-0.12071	0.319544	8684	-0.261276	0.0289085	7374
212840_at	Black	0.403805	0.000527249	5143	0.0690024	0.570308	13114	0.203009	0.0918895	8936	0.0532814	0.661336	13409	-0.252532	0.0349352	7636	0.543835	1.14154e-06	1806	0.810838	0	76	0.0907024	0.455216	12190	-0.330061	0.00526391	4195	-0.339717	0.00401221	4516	0.421506	0.000279106	2433	-0.0574001	0.636937	13131	-0.106286	0.381179	11189	0.0235431	0.846602	14271	-0.142232	0.240174	7694	-0.126603	0.296311	11159
212332_at	Black	0.410581	0.000415009	5007	0.168428	0.163384	10565	0.0480711	0.692711	13496	0.111363	0.358716	11715	-0.146744	0.225428	10680	0.396404	0.000680902	4415	0.66123	4.65016e-10	355	0.0038666	0.974657	14812	-0.318709	0.00716635	4462	-0.399122	0.000620283	3315	0.0601039	0.621124	12936	0.00190782	0.987494	14893	-0.246251	0.0398841	6899	-0.172353	0.153653	10081	-0.0637561	0.600034	11493	-0.254431	0.0335444	7565
223244_s_at	Yellow	0.569534	2.67056e-07	2129	0.513522	5.46262e-06	3337	0.0363129	0.765365	13861	0.871744	0	39	0.419929	0.000295806	3648	0.251235	0.0359129	7991	-0.149776	0.215882	8915	-0.302918	0.0108047	6248	-0.12233	0.313046	10319	-0.316287	0.00764294	5025	-0.139956	0.247855	10310	0.500628	1.01708e-05	2454	-0.404343	0.000517418	3063	-0.282835	0.0176721	7047	0.00920266	0.939729	14435	-0.231346	0.0539854	8209
223277_at	Black	0.284413	0.0170219	7802	0.407121	0.000469258	5265	-0.169673	0.160249	9913	0.449078	9.6404e-05	3532	0.341455	0.0038174	5425	-0.0982113	0.418597	12166	-0.411051	0.000408096	1970	-0.30071	0.0114239	6313	0.0370106	0.760989	13557	-0.125756	0.299583	10599	-0.34849	0.00311192	4051	0.411484	0.000401826	3885	-0.3412	0.00384543	4419	-0.355452	0.00253063	5175	0.147857	0.221892	7457	-0.276195	0.0206447	6974
200786_at	Yellow	0.497463	1.1802e-05	3329	0.462192	5.6269e-05	4246	-0.0916579	0.450461	12183	0.835911	0	112	0.314555	0.0080003	6048	0.217689	0.0702496	8935	-0.111449	0.358343	10458	-0.260457	0.029433	7373	-0.213783	0.0755617	7407	-0.438069	0.000148996	2606	-0.0768267	0.527296	12408	0.477277	2.94619e-05	2821	-0.426144	0.00023488	2627	-0.253019	0.034574	7844	0.0180218	0.882281	13928	-0.300943	0.011357	6309
233365_at	Greenyellow	-0.113979	0.347466	11967	-0.495213	1.31066e-05	3687	0.475946	3.1231e-05	2589	-0.336141	0.0044411	5834	-0.574216	2.02214e-07	1160	0.423222	0.00026192	3894	0.708434	6.87406e-12	250	0.385906	0.000968941	4246	-0.364107	0.00194442	3468	-0.00668406	0.956205	14721	0.691833	3.31475e-11	200	-0.398599	0.000631559	4142	0.232656	0.0526015	7255	0.664689	3.50356e-10	344	-0.334058	0.00470909	1971	0.404495	0.00051467	3855
200616_s_at	Black	0.271723	0.0228787	8101	0.406166	0.000485336	5288	-0.310892	0.00880509	6050	0.224869	0.061268	8635	0.14159	0.242323	10831	0.096889	0.42492	12208	0.473595	3.46001e-05	1232	-0.337274	0.00430104	5353	-0.0287637	0.813145	13911	-0.324368	0.00615345	4853	-0.155272	0.199313	9810	0.342595	0.00369421	5290	-0.214702	0.0742839	7817	-0.281912	0.0180616	7061	0.0204726	0.86641	13809	-0.427854	0.000220266	3314
213593_s_at	Black	0.117776	0.331533	11883	-0.224744	0.0614157	9219	0.34373	0.00357515	5247	-0.132487	0.274246	11131	-0.318426	0.0072207	5950	0.461376	5.82246e-05	3147	0.770637	6.21725e-15	131	0.205742	0.0875071	8862	-0.283192	0.017523	5357	-0.094292	0.437495	11664	0.560483	4.51701e-07	704	-0.229028	0.056505	8153	0.122967	0.310512	10706	0.356225	0.0024725	5162	-0.198216	0.0999902	5426	0.107808	0.374357	11733
200925_at	Yellow	0.524752	3.11278e-06	2842	0.635953	3.30761e-09	1567	-0.183751	0.127838	9470	0.870981	0	40	0.562235	4.08511e-07	1296	0.107713	0.374784	11924	-0.222618	0.0639774	6298	-0.49431	1.36668e-05	2281	0.00765245	0.949868	14668	-0.352789	0.00274041	4227	-0.26248	0.0281515	6457	0.561092	4.36233e-07	1719	-0.365795	0.00184544	3881	-0.334083	0.00470581	5705	0.0422233	0.728547	12628	-0.408869	0.000441097	3749
221829_s_at	Black	0.223505	0.0628985	9257	0.00555483	0.963598	14801	0.0169871	0.888996	14408	0.00704343	0.953853	14762	-0.331719	0.00502715	5647	0.41242	0.000388563	4111	0.841091	0	34	-0.0117962	0.92279	14550	-0.421403	0.000280174	2399	-0.422287	0.000271162	2882	0.512605	5.7143e-06	1132	0.00284179	0.981373	14857	-0.130648	0.281021	10457	0.0940014	0.438915	12288	-0.171318	0.156176	6463	-0.213791	0.0755511	8743
200734_s_at	Yellow	0.37579	0.00134666	5742	0.587605	8.90889e-08	2156	-0.331212	0.00509856	5551	0.707024	7.88991e-12	613	0.715771	3.31069e-12	224	-0.115243	0.342113	11703	-0.436384	0.000159059	1596	-0.335241	0.00455519	5393	0.268485	0.0246209	5805	-0.151257	0.211326	9751	-0.471617	3.76917e-05	1599	0.627364	6.18937e-09	1000	-0.22248	0.0641466	7584	-0.384893	0.00100189	4462	0.462845	5.47487e-05	645	-0.426852	0.000228728	3330
235346_at	Turquoise	0.689263	4.18947e-11	729	0.35683	0.00242784	6269	0.433099	0.000180487	3346	0.750374	7.54952e-14	395	0.370847	0.00157568	4744	0.598277	4.51184e-08	1175	-0.137809	0.255259	9382	-0.0202314	0.86797	14322	-0.0571249	0.638556	12786	-0.131906	0.276374	10401	0.0302375	0.803758	13945	0.56763	2.98669e-07	1646	-0.192656	0.110075	8493	-0.0432802	0.722024	13697	0.305389	0.0101467	2494	0.0472086	0.697957	13527
219238_at	Yellow	0.560836	4.42671e-07	2266	0.689789	3.99434e-11	995	-0.224173	0.0620947	8357	0.750826	7.17204e-14	394	0.596528	5.05262e-08	961	0.0649908	0.592977	13112	-0.348173	0.00314105	2990	-0.458216	6.64007e-05	2870	0.0819509	0.500031	11837	-0.299722	0.0117108	5458	-0.379255	0.00120449	3295	0.65565	7.28561e-10	748	-0.400645	0.000588516	3148	-0.47929	2.69618e-05	2473	0.243191	0.0424981	3941	-0.437341	0.000153266	3139
242352_at	Black	0.189517	0.116104	10069	-0.0956762	0.430766	12440	0.282376	0.0178649	6813	-0.141336	0.243179	10905	-0.397883	0.00064729	4131	0.373918	0.00142961	4952	0.727281	1.00386e-12	211	0.127	0.294788	11168	-0.322294	0.0065091	4370	-0.139688	0.248772	10173	0.445241	0.000112391	2037	-0.0839101	0.489804	12391	-0.0704573	0.562188	12413	0.185381	0.124433	9723	-0.175796	0.145476	6278	0.0831289	0.493868	12444
209121_x_at	Salmon	-0.582551	1.21923e-07	1949	-0.548826	8.6908e-07	2750	0.245572	0.0404524	7769	-0.586656	9.45362e-08	1590	-0.167966	0.164559	10111	-0.174682	0.148086	10055	0.115091	0.342752	10318	0.363098	0.00200582	4743	0.400301	0.00059555	2761	0.638264	2.78517e-09	476	0.336798	0.00435929	4338	-0.515694	4.90721e-06	2258	0.818516	0	18	0.732754	5.5711e-13	126	-0.15796	0.19155	7009	0.593558	6.11403e-08	851
213812_s_at	Skyblue	-0.192011	0.111292	10004	-0.136152	0.261071	11421	-0.0093576	0.938716	14655	-0.257735	0.0312346	7802	-0.0848087	0.48515	12432	-0.0583653	0.631273	13286	0.3088	0.00929546	3846	0.184082	0.12714	9519	0.165984	0.169671	8843	0.2189	0.0686649	7688	0.119105	0.326069	11033	-0.0743051	0.540979	12661	0.266078	0.0259886	6336	0.123561	0.308164	11462	0.133174	0.271743	8087	0.14783	0.221979	10584
203411_s_at	Pink	-0.355214	0.00254877	6177	-0.112896	0.352098	12023	-0.339857	0.00399622	5334	-0.254085	0.0337943	7893	0.150562	0.213456	10566	-0.360731	0.00215679	5276	0.110349	0.363137	10509	0.167768	0.165066	10009	0.405255	0.000501131	2677	0.256743	0.0319137	6615	-0.140707	0.245304	10284	-0.0741006	0.542096	12665	0.372371	0.0015016	3762	-0.00511589	0.966473	14789	0.225617	0.0603879	4467	-0.0113469	0.925722	14605
201616_s_at	Darkgreen	-0.0378761	0.755572	14003	-0.493803	1.39912e-05	3714	0.484722	2.11654e-05	2455	-0.350064	0.00297099	5511	-0.573561	2.1029e-07	1165	0.42575	0.000238371	3841	0.605731	2.76379e-08	519	0.531156	2.2382e-06	1777	-0.294946	0.0131871	5043	0.0380609	0.754417	13652	0.551538	7.47976e-07	770	-0.331081	0.00511706	5553	0.25496	0.0331653	6646	0.569502	2.67558e-07	1116	-0.0952612	0.432777	9938	0.441646	0.000129555	3061
222158_s_at	Black	0.419972	0.000295333	4791	0.160703	0.183852	10765	0.0576948	0.635205	13209	0.15915	0.188183	10434	-0.188993	0.117134	9474	0.500348	1.03059e-05	2448	0.754256	4.75175e-14	162	-0.0488767	0.687825	13467	-0.394653	0.000722751	2856	-0.488524	1.78231e-05	1865	0.123674	0.307718	10879	0.154576	0.201362	10324	-0.309225	0.009194	5202	-0.107761	0.37457	11896	-0.0953776	0.432213	9926	-0.263877	0.0272943	7309
239151_at	Green	-0.208461	0.0833122	9624	-0.449887	9.3312e-05	4462	0.163048	0.177453	10083	-0.45323	8.14879e-05	3464	-0.48326	2.25992e-05	2413	0.187965	0.119177	9686	0.505094	8.22405e-06	997	0.443331	0.000121228	3112	-0.243044	0.0426266	6493	-0.032295	0.790699	13863	0.413039	0.00038002	2600	-0.461549	5.78038e-05	3051	0.247165	0.0391294	6872	0.354679	0.00259004	5194	-0.187844	0.119419	5815	0.169532	0.160603	9969
243031_at	Black	0.358511	0.00230749	6108	0.0321823	0.791413	14071	0.266739	0.0256065	7216	-0.0603968	0.619421	13228	-0.277651	0.0199586	6969	0.572732	2.20957e-07	1472	0.751927	6.28386e-14	167	0.00705986	0.953745	14697	-0.325833	0.00591277	4302	-0.314102	0.0080962	5083	0.416079	0.000340476	2544	-0.02617	0.82973	14084	-0.0822041	0.498703	12029	0.0968415	0.425148	12205	-0.144103	0.233981	7610	-0.0224252	0.853804	14256
225967_s_at	Yellow	0.462652	5.5195e-05	3991	0.641965	2.10843e-09	1482	-0.279019	0.0193319	6913	0.816884	0	159	0.549693	8.28484e-07	1477	-0.0256359	0.833154	14216	-0.314375	0.00803841	3709	-0.486093	1.98985e-05	2413	0.0219152	0.857093	14151	-0.312768	0.00838452	5117	-0.386847	0.000939237	3119	0.72179	1.78724e-12	355	-0.463732	5.27444e-05	1968	-0.4718	3.73949e-05	2617	0.198052	0.100277	5431	-0.41811	0.000316197	3532
202829_s_at	Yellow	0.778666	1.9984e-15	182	0.584259	1.0972e-07	2194	0.11642	0.33717	11487	0.814042	0	169	0.364533	0.001919	4898	0.461929	5.68936e-05	3136	-0.0728187	0.549125	11954	-0.232048	0.0532397	8189	-0.193001	0.109425	8005	-0.434855	0.000168725	2659	-0.100192	0.409227	11643	0.653344	8.74759e-10	763	-0.458775	6.48818e-05	2024	-0.297662	0.0123291	6642	0.16476	0.172883	6724	-0.282812	0.0176814	6804
203491_s_at	Black	0.481696	2.42334e-05	3628	0.0239518	0.843972	14301	0.405416	0.000498308	3856	0.0429377	0.724136	13731	-0.302799	0.0108374	6332	0.689912	3.9498e-11	436	0.80272	0	82	0.183067	0.129287	9553	-0.431015	0.000195424	2236	-0.347797	0.00317584	4330	0.378552	0.00123216	3311	-0.0906226	0.455614	12181	-0.200231	0.0965202	8244	0.094046	0.438697	12287	-0.173578	0.150707	6367	0.00176224	0.988448	14888
213365_at	Turquoise	0.734212	4.75175e-13	406	0.632578	4.24086e-09	1606	0.194102	0.107379	9186	0.669474	2.35359e-10	857	0.380966	0.00113941	4538	0.370842	0.00157593	5034	-0.190929	0.113361	7442	-0.395853	0.00069383	4059	-0.0705364	0.561748	12264	-0.241611	0.0439023	7045	-0.129429	0.285573	10672	0.605049	2.89213e-08	1241	-0.440511	0.000135453	2352	-0.352528	0.00276177	5252	0.0724446	0.551185	11078	-0.200109	0.0967264	9132
226556_at	Turquoise	0.541967	1.26274e-06	2551	0.226724	0.0591046	9160	0.447689	0.000101933	3085	0.620274	1.02351e-08	1267	0.336608	0.00438286	5535	0.447723	0.000101794	3404	-0.17096	0.157056	8100	0.0989607	0.415038	11961	-0.020026	0.869299	14225	-0.0182456	0.88083	14339	0.0131614	0.913886	14494	0.354233	0.00262485	5053	-0.150241	0.214446	9839	-0.0125914	0.917603	14584	0.222636	0.063955	4562	0.158778	0.189229	10255
232983_s_at	Black	0.0663707	0.585134	13172	0.137738	0.255504	11382	-0.0498996	0.681638	13438	0.31563	0.00777676	6335	0.255035	0.0331119	7562	-0.100944	0.405704	12094	-0.410673	0.000413656	1976	-0.121548	0.316171	11328	0.0464799	0.702399	13203	-0.00754552	0.950567	14697	-0.0831507	0.493755	12190	0.112614	0.35331	11556	-0.0680878	0.575441	12488	-0.0811127	0.50444	12654	0.019128	0.875111	13873	-0.0973274	0.422818	12027
215693_x_at	Pink	-0.435672	0.00016349	4512	-0.407036	0.000470676	5270	0.127302	0.293633	11140	-0.47147	3.79322e-05	3137	-0.172208	0.154006	9970	-0.179155	0.137819	9928	0.144579	0.232424	9096	0.387998	0.000904008	4212	0.241441	0.0440553	6548	0.446557	0.000106653	2477	0.0425088	0.726783	13537	-0.382544	0.00108222	4448	0.383693	0.00104224	3517	0.246981	0.0392807	8023	0.0309733	0.799081	13220	0.379633	0.00118981	4371
202772_at	Green	0.225	0.0611124	9214	0.608421	2.30859e-08	1867	-0.42076	0.000286898	3578	0.635511	3.41753e-09	1146	0.780649	1.55431e-15	55	-0.311359	0.00869866	6446	-0.553059	6.87243e-07	734	-0.446268	0.000107888	3066	0.353064	0.00271803	3685	-0.0604305	0.619225	12865	-0.515133	5.04533e-06	1098	0.453663	8.00604e-05	3180	-0.216509	0.0718212	7753	-0.458802	6.48076e-05	2863	0.222967	0.0635512	4555	-0.41049	0.000416357	3711
209164_s_at	Blue	-0.389375	0.000863445	5450	-0.642639	2.00344e-09	1475	0.264712	0.0267922	7270	-0.390787	0.000823554	4682	-0.364804	0.001903	4892	0.091879	0.449364	12349	0.388566	0.000887057	2295	0.686213	5.51454e-11	467	-0.0663388	0.585315	12427	0.249513	0.0372463	6818	0.319606	0.0069968	4833	-0.352689	0.00274857	5079	0.327183	0.00569828	4757	0.455899	7.30566e-05	2931	0.130217	0.282627	8221	0.46989	4.05988e-05	2559
217780_at	Yellow	0.445702	0.000110348	4324	0.446105	0.000108593	4523	-0.0138013	0.909717	14509	0.82906	0	126	0.551892	7.33417e-07	1443	0.146272	0.22694	10863	-0.270355	0.0236013	4869	-0.239889	0.0454759	7956	0.0647343	0.59444	12488	-0.161347	0.18208	9438	-0.132546	0.274031	10561	0.450959	8.93598e-05	3219	-0.202925	0.0920272	8156	-0.159832	0.186273	10418	0.0791663	0.514756	10752	-0.169979	0.159486	9953
203090_at	Yellow	0.400685	0.000587705	5218	0.156835	0.194773	10863	0.204388	0.089657	8908	0.512219	5.8235e-06	2507	0.2464	0.0397599	7808	0.281689	0.0181572	7171	-0.182772	0.129916	7722	0.0802645	0.508922	12499	-0.067937	0.576289	12358	-0.068458	0.573361	12579	0.0274257	0.821691	14034	0.297492	0.0123814	6339	-0.193169	0.109111	8465	-0.113295	0.350385	11738	0.21646	0.0718869	4767	-0.0492157	0.685772	13455
220864_s_at	Yellow	0.410597	0.000414778	5006	0.397837	0.000648303	5432	-0.0825269	0.497013	12450	0.850566	0	78	0.502341	9.37789e-06	2141	0.128265	0.289966	11359	-0.169133	0.161605	8161	-0.20377	0.0906529	8916	0.00757638	0.950365	14672	-0.217544	0.0704414	7752	-0.0950284	0.433908	11811	0.49124	1.57438e-05	2602	-0.271942	0.0227642	6158	-0.218636	0.0690075	8821	0.195625	0.104595	5524	-0.239945	0.045424	7961
235014_at	Skyblue	-0.158251	0.190722	10865	-0.225094	0.0610016	9207	0.25	0.0368651	7666	-0.285458	0.016603	7084	-0.135616	0.262973	11013	0.102267	0.399546	12064	0.288281	0.0155152	4371	0.266956	0.0254826	7175	0.137517	0.256277	9816	0.252267	0.0351332	6732	0.218153	0.0696392	7789	-0.324226	0.00617733	5687	0.291489	0.014354	5665	0.192024	0.111268	9543	-0.239468	0.0458673	4033	0.368844	0.00167808	4606
210094_s_at	Black	-0.0840898	0.488871	12711	-0.236918	0.0483004	8909	0.316724	0.00755492	5892	-0.302697	0.0108654	6667	-0.410964	0.000409367	3828	0.188055	0.118998	9684	0.482964	2.29008e-05	1154	0.267384	0.0252389	7164	-0.18961	0.115922	8103	0.0809571	0.505261	12146	0.400332	0.000594927	2871	-0.467413	4.51334e-05	2976	0.109358	0.367488	11100	0.225135	0.0609535	8620	-0.45433	7.79108e-05	692	0.268055	0.024861	7187
212851_at	Turquoise	0.651387	1.02031e-09	1101	0.589947	7.68923e-08	2121	0.11386	0.347974	11563	0.583075	1.18049e-07	1640	0.439467	0.000141096	3231	0.2326	0.0526605	8536	-0.2306	0.0547863	6026	-0.33737	0.00428926	5349	-0.00174116	0.988586	14864	-0.176983	0.142736	8948	-0.256605	0.0320092	6621	0.454888	7.61501e-05	3160	-0.512352	5.78546e-06	1292	-0.500811	1.0083e-05	2104	0.0953886	0.432159	9924	-0.24653	0.0396524	7786
222804_x_at	Blue	0.620482	1.00864e-08	1469	0.718487	2.51155e-12	764	-0.292021	0.0141689	6550	0.685755	5.74536e-11	742	0.552045	7.27185e-07	1442	0.0779083	0.52148	12760	-0.18736	0.120393	7570	-0.535016	1.82867e-06	1728	-0.01892	0.876459	14259	-0.432321	0.000185939	2709	-0.267399	0.0252306	6320	0.539333	1.45437e-06	1973	-0.511343	6.0783e-06	1309	-0.580192	1.40891e-07	989	0.124864	0.30305	8482	-0.628216	5.82143e-09	560
235119_at	Grey	0.0296079	0.807765	14211	-0.00946796	0.937995	14682	0.205732	0.0875217	8869	-0.205354	0.0881193	9189	-0.0789923	0.515683	12612	0.0877345	0.470161	12475	0.265382	0.0263956	5018	0.00177248	0.988381	14873	0.131045	0.27955	10026	0.185104	0.125006	8694	0.0227326	0.851822	14180	-0.205167	0.0884147	8829	0.167954	0.164591	9300	0.144226	0.233579	10872	-0.174225	0.149167	6345	0.194068	0.107441	9294
208826_x_at	Yellow	0.38498	0.000999026	5539	0.390929	0.000819638	5557	-0.0646489	0.594928	13000	0.791311	4.44089e-16	234	0.41847	0.000312064	3679	0.161986	0.18033	10427	-0.200509	0.0960486	7070	-0.252232	0.0351597	7616	0.00312816	0.979496	14818	-0.230016	0.0554201	7376	-0.0367709	0.762492	13726	0.514754	5.14073e-06	2270	-0.165794	0.170166	9369	-0.129961	0.283583	11267	0.0968107	0.425296	9851	-0.202325	0.0930126	9066
218049_s_at	Yellow	0.781304	1.55431e-15	168	0.634886	3.57902e-09	1581	0.107803	0.374382	11724	0.874128	0	34	0.51426	5.26755e-06	1948	0.440863	0.000133595	3545	-0.13015	0.282876	9694	-0.335119	0.00457085	5396	-0.0453791	0.70913	13246	-0.351356	0.0028596	4255	-0.167303	0.166256	9414	0.669597	2.32932e-10	634	-0.39404	0.000737968	3277	-0.309827	0.00905172	6286	0.195816	0.104251	5511	-0.292489	0.0140078	6533
39817_s_at	Yellow	0.507451	7.34304e-06	3149	0.622352	8.84342e-09	1712	-0.282419	0.0178466	6812	0.724143	1.39821e-12	531	0.555405	6.0255e-07	1399	0.00575106	0.962313	14780	-0.322273	0.00651271	3527	-0.423192	0.000262212	3473	0.0321499	0.791618	13757	-0.31781	0.00734014	4997	-0.439283	0.000142117	2139	0.61641	1.3392e-08	1116	-0.466189	4.75444e-05	1921	-0.507517	7.31967e-06	1991	0.269852	0.0238721	3241	-0.503336	8.94455e-06	2030
222762_x_at	Brown	0.100076	0.409771	12300	-0.189206	0.116716	10028	0.493326	1.43031e-05	2296	-0.260256	0.029563	7730	-0.25216	0.0352132	7646	0.447098	0.000104369	3418	0.40723	0.000467457	2019	0.340013	0.00397844	5280	0.0118466	0.922461	14530	0.181899	0.13179	8788	0.199315	0.0980858	8377	-0.0717918	0.554788	12735	0.265337	0.0264219	6355	0.328873	0.00543959	5838	0.0455853	0.707867	12452	0.404441	0.000515659	3856
243908_at	Black	0.225622	0.060382	9204	-0.223368	0.0630636	9243	0.358364	0.00231778	4904	-0.130368	0.282064	11196	-0.491174	1.5792e-05	2299	0.592481	6.54866e-08	1242	0.864516	0	13	0.255811	0.0325629	7496	-0.487397	1.87588e-05	1504	-0.306203	0.00993747	5288	0.581948	1.26524e-07	578	-0.178969	0.138235	9606	-0.0401485	0.741407	13481	0.311555	0.00865445	6241	-0.226397	0.0594815	4440	0.0931915	0.442886	12155
218982_s_at	Yellow	0.655663	7.27806e-10	1059	0.617535	1.2388e-08	1770	-0.0269428	0.82478	14132	0.860539	0	59	0.611158	1.91892e-08	816	0.239971	0.0453998	8320	-0.193561	0.108382	7339	-0.340344	0.00394094	5270	0.035417	0.770993	13641	-0.264286	0.0270475	6400	-0.242236	0.0433417	7045	0.590946	7.21907e-08	1391	-0.383567	0.00104654	3521	-0.368096	0.00171779	4870	0.201578	0.0942518	5297	-0.351268	0.00286705	5039
228318_s_at	Purple	-0.404631	0.000512228	5124	-0.264071	0.0271771	8302	0.282149	0.0179611	6821	-0.388901	0.000877224	4717	0.0956425	0.43093	12139	-0.178728	0.138774	9940	0.0230194	0.849974	14042	0.222486	0.0641394	8433	0.587683	8.8656e-08	700	0.74506	1.40332e-13	112	0.0923515	0.447026	11880	-0.131654	0.277302	11014	0.644067	1.79714e-09	291	0.44023	0.00013695	3242	-0.0147406	0.9036	14128	0.687228	5.03442e-11	281
203565_s_at	Blue	0.395488	0.000702525	5320	0.651847	9.84196e-10	1377	-0.214538	0.0745106	8612	0.577943	1.61556e-07	1688	0.526701	2.81748e-06	1770	-0.0879902	0.468863	12465	-0.396469	0.000679395	2170	-0.481211	2.47618e-05	2489	0.123857	0.306997	10265	-0.190418	0.114347	8540	-0.43504	0.000167526	2210	0.505977	7.88299e-06	2389	-0.464054	5.20352e-05	1963	-0.606791	2.575e-08	731	-0.0107498	0.929621	14358	-0.316743	0.00755105	5895
204218_at	Tan	0.148699	0.219241	11094	0.536163	1.72129e-06	2954	-0.495641	1.28487e-05	2251	0.457727	6.77555e-05	3384	0.545947	1.01766e-06	1520	-0.33981	0.0040016	5784	-0.521587	3.65483e-06	898	-0.556509	5.66173e-07	1477	0.254028	0.0338354	6211	-0.128991	0.287222	10481	-0.551027	7.69514e-07	777	0.659062	5.54277e-10	723	-0.297008	0.012531	5520	-0.516861	4.63113e-06	1826	0.255647	0.0326777	3595	-0.404691	0.000511155	3851
208705_s_at	Black	0.365535	0.00186036	5942	0.331735	0.00502489	6806	-0.193882	0.107786	9192	0.169194	0.16145	10184	-0.0810441	0.504802	12547	0.289762	0.0149696	6976	0.69711	2.03357e-11	283	-0.253735	0.0340484	7574	-0.313396	0.00824773	4572	-0.533388	1.99197e-06	1306	0.0859268	0.479392	12097	0.128779	0.28802	11092	-0.359157	0.00226269	4021	-0.279802	0.0189809	7122	-0.156677	0.195227	7062	-0.439843	0.000139041	3089
213956_at	Black	0.182475	0.130551	10251	-0.0720382	0.553426	13038	0.331703	0.00502938	5540	-0.190052	0.115058	9588	-0.416787	0.00033183	3709	0.383391	0.00105259	4730	0.714258	3.85625e-12	234	0.106821	0.378774	11733	-0.271263	0.0231195	5707	-0.0705393	0.561732	12506	0.550018	8.1372e-07	781	-0.102496	0.398486	11837	-0.00691994	0.954661	14707	0.212215	0.0777834	9010	-0.241795	0.0437366	3969	0.163352	0.176635	10121
AFFX-M27830_5_at	Green	-0.00161833	0.989392	14911	-0.188824	0.117468	10041	-0.0073569	0.951801	14723	-0.434692	0.000169786	3796	-0.618401	1.16651e-08	767	0.225285	0.0607774	8740	0.531882	2.15516e-06	836	0.0780909	0.520501	12568	-0.495227	1.30979e-05	1424	-0.367955	0.00172543	3909	0.130279	0.282393	10643	-0.261509	0.0287608	7273	-0.240734	0.0446981	7034	-0.0745613	0.539581	12823	-0.263251	0.0276758	3395	-0.121606	0.315939	11309
223107_s_at	Yellow	0.511904	5.91379e-06	3061	0.332452	0.0049255	6788	0.195784	0.10431	9135	0.660144	5.07866e-10	929	0.268036	0.0248715	7205	0.334235	0.00468584	5918	-0.0313317	0.796806	13701	-0.131141	0.279194	11058	-0.135233	0.264336	9885	-0.19666	0.102737	8350	0.28119	0.0183719	5931	0.348957	0.00306951	5146	-0.270132	0.0237211	6211	-0.094428	0.436831	12278	-0.0183966	0.87985	13912	-0.0481077	0.692489	13500
225901_at	Yellow	0.528421	2.57896e-06	2772	0.721068	1.92579e-12	744	-0.302124	0.011024	6284	0.744614	1.47882e-13	428	0.540779	1.34607e-06	1576	0.0256422	0.833114	14214	-0.295028	0.0131605	4203	-0.546347	9.95681e-07	1585	0.0275359	0.820987	13948	-0.375818	0.00134545	3742	-0.351953	0.00280939	3959	0.63172	4.51502e-09	953	-0.40995	0.000424453	2955	-0.530391	2.32899e-06	1621	0.0838207	0.490268	10524	-0.507887	7.18992e-06	1965
203198_at	Magenta	0.0126451	0.917252	14638	0.146949	0.224774	11132	-0.00679272	0.955494	14740	-0.0158742	0.896227	14496	0.371576	0.00153982	4729	-0.100105	0.409639	12122	0.101888	0.401305	10821	0.0530376	0.662792	13332	0.496754	1.21991e-05	1402	0.353398	0.00269108	4207	-0.395749	0.00069631	2956	0.182918	0.129604	9486	0.179825	0.136327	8916	-0.151618	0.210225	10648	0.248839	0.0377791	3769	0.147263	0.223775	10608
201619_at	Yellow	0.719502	2.26352e-12	511	0.577519	1.65753e-07	2304	-0.0403217	0.74033	13737	0.806935	0	193	0.332985	0.00485271	5624	0.375209	0.00137189	4922	-0.100559	0.407508	10873	-0.277862	0.019861	6895	-0.27138	0.0230578	5701	-0.528826	2.52562e-06	1347	-0.198838	0.0989097	8400	0.630932	4.78196e-09	960	-0.510947	6.1972e-06	1313	-0.34369	0.00357931	5460	0.250807	0.0362401	3719	-0.448019	0.000100591	2942
212452_x_at	Orange	0.0824227	0.497558	12753	0.228921	0.0566236	9106	-0.177441	0.141687	9672	-0.137785	0.255343	11007	-0.202966	0.0919596	9015	-0.032529	0.789217	14019	0.361183	0.0021272	2760	-0.226862	0.0589468	8319	-0.122063	0.314111	10323	-0.230559	0.0548298	7354	-0.0453838	0.709101	13436	0.00690358	0.954768	14715	-0.147373	0.223424	9938	-0.194926	0.105865	9450	-0.326108	0.00586856	2098	-0.139092	0.250816	10824
200914_x_at	Black	0.310933	0.00879572	7151	-0.0258069	0.832057	14249	0.369414	0.00164833	4643	-0.12211	0.313922	11433	-0.398408	0.000635719	4118	0.531489	2.19977e-06	1998	0.699964	1.5546e-11	270	0.0491775	0.686003	13459	-0.321479	0.00665369	4390	-0.176709	0.143363	8957	0.384237	0.00102377	3182	0.0565583	0.641893	13156	-0.0826382	0.496431	12014	0.157207	0.193704	10492	-0.158728	0.18937	6973	0.0949463	0.434307	12099
221905_at	Black	0.344949	0.003451	6396	-0.0434228	0.721146	13774	0.263834	0.0273204	7295	0.0370777	0.760569	13896	-0.324437	0.00614191	5810	0.610314	2.03184e-08	1055	0.81583	0	69	0.120276	0.321302	11373	-0.377211	0.00128661	3190	-0.339192	0.00407275	4523	0.469756	4.08335e-05	1632	0.0350807	0.773109	13798	-0.0318228	0.793691	13777	0.201231	0.0948317	9277	-0.066471	0.584566	11378	0.00978061	0.935952	14648
226414_s_at	Yellow	0.632714	4.19889e-09	1317	0.648994	1.22984e-09	1409	-0.146004	0.227804	10589	0.922767	0	2	0.52556	2.987e-06	1785	0.208598	0.0831037	9167	-0.176861	0.143015	7918	-0.389947	0.000847069	4173	-0.055942	0.645533	12840	-0.390836	0.000822205	3466	-0.262631	0.0280578	6454	0.677051	1.23461e-10	577	-0.417956	0.000317973	2782	-0.383511	0.00104848	4491	0.209144	0.0822835	5014	-0.424672	0.000248162	3379
202299_s_at	Yellow	0.637395	2.97158e-09	1269	0.529579	2.42911e-06	3052	0.0948862	0.434599	12087	0.837517	0	111	0.401307	0.000575169	4058	0.343448	0.00360437	5697	-0.149529	0.216652	8921	-0.307625	0.00958147	6101	-0.0779222	0.521405	11972	-0.270076	0.0237515	6235	-0.160441	0.184578	9641	0.681979	8.03224e-11	554	-0.350611	0.00292338	4208	-0.262464	0.0281613	7580	0.164835	0.172686	6720	-0.231677	0.0536331	8200
232145_at	Yellow	-0.242937	0.0427214	8776	-0.3129	0.00835568	7220	0.190608	0.11398	9286	-0.539332	1.45449e-06	2178	-0.29965	0.0117318	6413	0.0399799	0.742454	13813	0.369013	0.00166919	2627	0.175148	0.14699	9772	0.0569552	0.639555	12794	0.232081	0.053205	7316	0.491026	1.58993e-05	1359	-0.474322	3.35245e-05	2869	0.464653	5.07362e-05	1950	0.426962	0.000227784	3519	-0.274253	0.0215908	3124	0.269792	0.0239046	7148
213538_at	White	-0.0402701	0.740651	13934	0.182021	0.131528	10227	0.0110013	0.927978	14597	-0.103218	0.395155	11968	0.170667	0.157781	10027	-0.122777	0.311265	11521	0.0557391	0.646732	12675	-0.083823	0.490256	12384	0.420876	0.000285674	2413	0.33869	0.00413152	4535	-0.0828831	0.495151	12201	0.00357691	0.976555	14831	0.378974	0.00121547	3617	0.0417948	0.731197	13740	-0.164014	0.174863	6757	0.202547	0.0926472	9058
215599_at	Green	-0.37865	0.0012283	5672	-0.606375	2.6476e-08	1899	0.233464	0.0517632	8121	-0.563659	3.76293e-07	1851	-0.613482	1.63792e-08	796	0.133598	0.270206	11211	0.463434	5.34112e-05	1334	0.467809	4.43783e-05	2716	-0.231162	0.0541811	6869	0.101725	0.402062	11434	0.516432	4.73075e-06	1083	-0.491965	1.52288e-05	2588	0.37237	0.00150165	3763	0.50177	9.63573e-06	2085	-0.155478	0.19871	7120	0.338336	0.00417333	5351
242801_at	Greenyellow	-0.0569788	0.639415	13441	-0.277576	0.0199935	7993	0.340275	0.0039488	5326	-0.312065	0.00854006	6443	-0.361984	0.00207561	4952	0.302564	0.0109019	6679	0.573005	2.17379e-07	636	0.288058	0.015599	6625	-0.115234	0.34215	10607	0.093207	0.44281	11701	0.683013	7.33147e-11	221	-0.294164	0.0134437	6415	0.320513	0.00682875	4932	0.506671	7.62424e-06	2009	-0.261047	0.0290545	3457	0.31841	0.00722382	5844
36612_at	Salmon	0.179924	0.136109	10321	-0.00886069	0.941965	14701	0.379992	0.00117604	4407	-0.14455	0.232516	10818	-0.00312105	0.979543	14857	0.386778	0.000941399	4636	0.33519	0.00456166	3257	0.123122	0.309899	11278	0.205784	0.0874401	7612	0.206327	0.0865899	8069	0.223963	0.0623469	7591	-0.06051	0.618764	13043	0.398024	0.000644173	3208	0.3108	0.008826	6264	-0.049449	0.684361	12253	0.270922	0.0232993	7115
204181_s_at	Black	-0.110878	0.360826	12042	-0.316095	0.00768182	7154	0.0516599	0.671041	13391	-0.250087	0.0367975	8004	-0.362391	0.00204988	4941	0.204297	0.0898023	9261	0.58197	1.26353e-07	600	0.1613	0.182208	10184	-0.230888	0.0544755	6884	-0.130847	0.280282	10439	0.29267	0.0139458	5594	-0.258651	0.030618	7358	0.098969	0.414999	11437	0.182673	0.130127	9788	-0.136398	0.260202	7957	0.0139569	0.908703	14514
242108_at	Black	-0.101123	0.404868	12279	-0.347057	0.00324538	6483	0.223421	0.063	8381	-0.460675	5.9952e-05	3328	-0.483302	2.25569e-05	2411	0.253854	0.0339616	7922	0.539559	1.43697e-06	795	0.367014	0.0017768	4657	-0.22628	0.0596169	7012	-0.000269126	0.998236	14931	0.525156	3.04923e-06	994	-0.325875	0.00590603	5646	0.259058	0.0303475	6538	0.309804	0.00905722	6287	-0.0567892	0.640532	11841	0.15013	0.214787	10512
212544_at	Royalblue	0.53501	1.82928e-06	2662	0.28731	0.0158824	7786	0.322854	0.00641128	5742	0.675068	1.46435e-10	809	0.339067	0.00408734	5482	0.441971	0.000127907	3523	-0.115394	0.341476	10307	-0.0395568	0.745087	13748	-0.0934869	0.441435	11411	-0.172148	0.154151	9100	0.138988	0.251177	10347	0.229612	0.0558619	8139	-0.199861	0.0971504	8253	0.0101769	0.933363	14645	-0.0775638	0.523328	10826	-0.0160634	0.894996	14454
202710_at	Turquoise	0.747507	1.05693e-13	323	0.507195	7.434e-06	3430	0.25145	0.0357492	7628	0.7695	7.10543e-15	311	0.394855	0.000717814	4201	0.507452	7.34243e-06	2334	-0.100539	0.407602	10875	-0.238062	0.0471958	8006	-0.123057	0.310157	10286	-0.281462	0.0182545	5942	-0.0843878	0.487327	12144	0.591744	6.8628e-08	1381	-0.361911	0.00208031	3959	-0.21959	0.0677739	8794	0.163839	0.17533	6765	-0.196908	0.102295	9221
203960_s_at	Yellow	0.630659	4.87805e-09	1346	0.427623	0.000222186	4837	0.186286	0.122573	9404	0.713164	4.30322e-12	584	0.313572	0.00820975	6072	0.399413	0.000614093	4366	-0.146157	0.22731	9039	-0.200368	0.0962873	9022	-0.163888	0.1752	8915	-0.305974	0.00999602	5291	-0.162664	0.178489	9566	0.428631	0.000213907	3610	-0.441241	0.000131629	2343	-0.323626	0.00627875	5950	0.128393	0.289482	8317	-0.174142	0.149364	9831
238893_at	Black	-0.185985	0.123188	10167	-0.328032	0.00556693	6873	0.227735	0.0579524	8263	-0.283653	0.0173326	7129	-0.132915	0.272684	11091	0.089237	0.462562	12427	0.390341	0.000835962	2267	0.444913	0.000113865	3091	0.155135	0.199715	9226	0.31369	0.0081843	5097	0.338425	0.00416277	4294	-0.130521	0.281496	11045	0.409073	0.000437912	2968	0.382151	0.00109622	4525	0.219275	0.0681795	4674	0.426055	0.000235667	3350
208995_s_at	Black	0.350887	0.00289961	6286	0.00244183	0.983994	14878	0.515628	4.92326e-06	1986	-0.0829089	0.495016	12531	-0.348572	0.00310444	5278	0.585345	1.02573e-07	1317	0.613811	1.6014e-08	495	0.174522	0.148464	9793	-0.252753	0.0347714	6244	-0.0910996	0.453236	11780	0.329682	0.00531941	4542	-0.0135565	0.911311	14497	-0.0795225	0.51286	12131	0.11941	0.324823	11570	-0.189274	0.116581	5759	0.267959	0.0249145	7190
202984_s_at	Black	0.460502	6.03871e-05	4028	0.25174	0.0355296	8563	0.0682645	0.574447	12885	0.102891	0.39666	11974	-0.120422	0.320711	11399	0.46217	5.63205e-05	3132	0.637013	3.05723e-09	435	-0.146648	0.225737	10620	-0.242991	0.0426735	6495	-0.361826	0.00208573	4034	0.118061	0.330356	11075	0.300339	0.0115309	6254	-0.177153	0.142345	9009	-0.0933309	0.442201	12307	-0.0645924	0.59525	11457	-0.208501	0.0832502	8912
225697_at	Black	0.418409	0.000312756	4828	0.0863163	0.477395	12658	0.264145	0.0271323	7289	0.0925773	0.445911	12252	-0.218599	0.0690555	8595	0.541353	1.30515e-06	1847	0.732264	5.87752e-13	197	0.103608	0.393361	11835	-0.307253	0.0096736	4745	-0.273683	0.0218752	6151	0.42217	0.000272343	2418	0.00293391	0.980769	14854	-0.0514362	0.672385	13075	0.12694	0.295018	11364	-0.235035	0.0501634	4166	-0.063397	0.602094	13039
203002_at	Orange	-0.0251499	0.836273	14326	0.21534	0.0734069	9418	-0.138567	0.252627	10800	-0.116495	0.336856	11595	0.0877274	0.470197	12368	-0.0664519	0.584674	13072	0.216446	0.0719058	6515	-0.26695	0.0254858	7176	0.282124	0.0179718	5405	0.0902171	0.457641	11809	-0.104085	0.391176	11509	0.206176	0.0868266	8794	0.148507	0.219844	9892	-0.0488872	0.687761	13529	-0.125679	0.299882	8447	0.0378529	0.755718	13834
202839_s_at	Yellow	0.561593	4.23874e-07	2256	0.527518	2.7017e-06	3093	-0.0630308	0.604197	13051	0.868147	0	47	0.472935	3.56044e-05	2600	0.219842	0.0674521	8872	-0.177099	0.142469	7910	-0.343873	0.00356038	5188	-0.0399905	0.742389	13433	-0.30497	0.0102558	5314	-0.231541	0.0537769	7359	0.69327	2.90477e-11	492	-0.358363	0.00231784	4041	-0.273742	0.0218458	7272	0.232525	0.0527383	4233	-0.270501	0.0235232	7125
210966_x_at	Royalblue	-0.088428	0.466646	12593	0.380654	0.00115101	5765	-0.432619	0.000183834	3353	-0.119544	0.324277	11510	0.218766	0.0688388	8588	-0.372171	0.00151111	5001	0.0812732	0.503594	11651	-0.461289	5.84357e-05	2829	0.365844	0.00184265	3432	0.0822289	0.498573	12101	-0.348706	0.00309229	4042	0.20053	0.096012	8956	0.0520105	0.668938	13061	-0.296298	0.0127537	6685	-0.100991	0.405484	9646	-0.237127	0.048097	8047
225751_at	Black	0.167601	0.165491	10649	0.257946	0.0310916	8435	-0.218028	0.0698027	8525	0.0753967	0.535034	12765	0.0971556	0.42364	12093	0.0300719	0.804811	14079	0.424566	0.000249146	1758	-0.229636	0.0558358	8258	-0.00632304	0.958568	14714	-0.193279	0.108907	8451	-0.20003	0.0968609	8353	0.114841	0.343809	11490	-0.194262	0.107083	8421	-0.28267	0.0177412	7049	-0.0303458	0.803069	13254	-0.286704	0.016115	6701
200853_at	Royalblue	0.408319	0.000449784	5052	0.200576	0.0959353	9778	0.24279	0.042851	7850	0.698393	1.80305e-11	659	0.357445	0.00238316	5064	0.354278	0.0026213	5432	-0.181192	0.133324	7772	-0.0130216	0.914797	14521	0.00161578	0.989408	14866	-0.0752768	0.535685	12345	-0.0161552	0.8944	14399	0.437555	0.000152002	3432	-0.106203	0.381555	11191	0.029273	0.809899	14083	0.29952	0.0117701	2614	0.0502441	0.679559	13416
202967_at	Yellow	0.338717	0.00412829	6549	0.157196	0.193735	10853	0.317608	0.00737976	5872	0.41823	0.000314815	4094	0.13953	0.249314	10899	0.234701	0.0505	8473	-0.263816	0.0273309	5059	0.0356779	0.769353	13864	-0.139433	0.249646	9742	-0.0660527	0.586937	12664	-0.0538743	0.657801	13150	0.0479733	0.693305	13403	-0.250881	0.036184	6770	-0.0734471	0.545674	12856	-0.172599	0.153057	6411	0.0917845	0.449832	12211
239742_at	Black	0.399125	0.000620231	5249	0.398696	0.000629466	5422	-0.109971	0.364791	11664	0.126939	0.295021	11293	-0.0365581	0.763826	13847	0.275782	0.0208429	7327	0.610515	2.00444e-08	502	-0.314861	0.00793625	5925	-0.176324	0.144253	8515	-0.371884	0.00152491	3825	0.109602	0.366412	11329	0.367035	0.00177563	4778	-0.239524	0.0458151	7068	-0.195075	0.105594	9444	-0.121929	0.314648	8625	-0.318284	0.00724814	5849
230779_at	Black	0.308303	0.00941552	7210	-0.108917	0.369437	12127	0.369834	0.00162673	4632	-0.109989	0.364715	11765	-0.309327	0.00916983	6172	0.577332	1.67638e-07	1405	0.713368	4.21618e-12	236	0.199708	0.0974109	9047	-0.272641	0.0224037	5661	-0.142339	0.239815	10081	0.561212	4.33238e-07	697	-0.0659938	0.587271	12877	0.133183	0.27171	10374	0.32994	0.00528156	5814	-0.115055	0.342907	8966	0.0846258	0.486095	12399
202591_s_at	Yellow	0.540455	1.36965e-06	2577	0.231872	0.0534264	9031	0.304238	0.0104486	6240	0.76099	2.08722e-14	349	0.240816	0.0446228	7970	0.496332	1.24415e-05	2512	-0.0694946	0.567555	12100	-0.00138183	0.990942	14893	-0.178721	0.138789	8430	-0.241344	0.0441431	7051	0.0989353	0.415158	11677	0.393468	0.000752401	4252	-0.226204	0.0597045	7464	0.000407726	0.997327	14931	0.11835	0.329168	8798	0.0333899	0.783773	13953
207198_s_at	Black	0.43303	0.000180964	4564	0.338477	0.00415655	6668	-0.140732	0.245219	10735	0.15609	0.196927	10505	-0.132049	0.27585	11110	0.359436	0.00224359	5312	0.656248	6.94674e-10	376	-0.252914	0.0346518	7593	-0.343304	0.00361945	3915	-0.550626	7.86804e-07	1149	0.0197194	0.871283	14278	0.250194	0.0367141	7578	-0.365085	0.00188652	3900	-0.233663	0.0515583	8391	-0.0462801	0.703619	12408	-0.417236	0.000326443	3553
221049_s_at	Black	-0.457847	6.74217e-05	4085	-0.133748	0.269664	11487	-0.330724	0.00516798	5563	-0.0931583	0.443049	12236	0.169011	0.161912	10076	-0.577883	1.62143e-07	1401	-0.626571	6.5515e-09	458	-0.107471	0.375864	11718	0.193353	0.108769	7996	0.173304	0.151361	9067	-0.302342	0.0109632	5316	-0.135335	0.263971	10912	-0.00247845	0.983754	14862	-0.103043	0.395961	12020	0.0458462	0.706271	12436	-0.0687581	0.571677	12876
203451_at	Yellow	-0.559992	4.6456e-07	2284	-0.452333	8.45179e-05	4411	0.0507452	0.67654	13417	-0.506094	7.8388e-06	2581	-0.193515	0.108468	9324	-0.307271	0.00966898	6573	0.17169	0.155267	8070	0.251723	0.0355429	7633	0.196207	0.103548	7903	0.437994	0.000149431	2608	0.0922372	0.447591	11884	-0.42802	0.000218891	3624	0.386749	0.000942278	3442	0.325005	0.00604788	5917	-0.103954	0.391775	9501	0.368296	0.00170709	4624
225523_at	Yellow	0.478743	2.7621e-05	3686	0.619402	1.08785e-08	1747	-0.127919	0.29128	11113	0.844195	0	93	0.605348	2.83507e-08	876	0.055386	0.648822	13385	-0.285316	0.0166594	4467	-0.404587	0.000513025	3856	0.0881279	0.468165	11621	-0.199079	0.0984921	8274	-0.240808	0.0446297	7086	0.580054	1.42086e-07	1508	-0.332517	0.00491661	4630	-0.357819	0.00235634	5135	0.136505	0.259827	7952	-0.336095	0.00444679	5402
228628_at	Green	-0.194966	0.105793	9930	-0.549452	8.39605e-07	2742	0.366567	0.0018017	4711	-0.467453	4.50569e-05	3216	-0.605524	2.80214e-08	869	0.243387	0.0423265	8218	0.503732	8.7773e-06	1008	0.630669	4.8743e-09	797	-0.318478	0.00721066	4468	0.0637673	0.59997	12745	0.303041	0.0107711	5290	-0.417199	0.000326881	3784	0.069153	0.569465	12446	0.27591	0.0207811	7217	-0.0255771	0.833531	13519	0.389867	0.000849338	4162
218773_s_at	Yellow	0.601434	3.67163e-08	1706	0.801865	0	233	-0.287246	0.0159069	6671	0.876561	0	32	0.653914	8.36238e-10	515	0.0349359	0.774021	13938	-0.256693	0.031948	5283	-0.609013	2.21842e-08	977	0.0911107	0.45318	11500	-0.339736	0.00401003	4515	-0.349456	0.00302477	4023	0.756985	3.41949e-14	216	-0.465866	4.82002e-05	1927	-0.526105	2.90483e-06	1687	0.159133	0.18823	6955	-0.501605	9.71136e-06	2053
226949_at	Skyblue	0.160998	0.183039	10810	0.132483	0.274263	11519	-0.1361	0.261257	10865	-0.0618911	0.610764	13178	-0.144562	0.232479	10738	0.117748	0.331652	11642	0.342119	0.00374527	3125	0.0733055	0.546451	12698	-0.100434	0.408091	11155	-0.199279	0.0981481	8268	-0.145998	0.227823	10131	0.228376	0.0572319	8171	-0.1403	0.246687	10153	-0.2286	0.0569817	8522	0.203497	0.091094	5219	-0.151378	0.210956	10474
225265_at	Black	0.245105	0.0408465	8720	-0.0294861	0.808541	14145	0.119793	0.323263	11395	-0.0179811	0.882545	14429	-0.161109	0.182733	10279	0.383413	0.00105185	4729	0.607037	2.53304e-08	513	0.165967	0.169715	10065	-0.171993	0.154528	8662	-0.19781	0.100701	8309	0.142616	0.238893	10236	0.0207614	0.864544	14252	-0.0704795	0.562064	12410	-0.0236754	0.845751	14265	0.169161	0.161533	6541	-0.0683252	0.574106	12893
217927_at	Yellow	0.271584	0.022951	8108	0.255014	0.0331263	8495	0.019586	0.872146	14344	0.556101	5.79374e-07	1933	0.506682	7.62006e-06	2081	0.0608329	0.616889	13216	-0.399782	0.000606338	2130	-0.126229	0.297752	11190	0.203015	0.0918801	7709	-0.0127809	0.916367	14512	-0.342601	0.00369365	4191	0.380641	0.00115153	4486	-0.0342318	0.778458	13681	-0.0727824	0.549325	12884	0.315992	0.00770279	2299	-0.0803801	0.508311	12528
212470_at	Black	0.491326	1.56822e-05	3434	0.0804604	0.507885	12810	0.289223	0.0151661	6616	0.0300382	0.805026	14096	-0.278618	0.0195137	6949	0.666695	2.96777e-10	581	0.721035	1.93268e-12	222	0.114821	0.343894	11518	-0.384543	0.00101351	3064	-0.386198	0.000959628	3538	0.238989	0.046317	7149	0.0605862	0.618321	13038	-0.202741	0.0923289	8163	-0.0189003	0.876587	14411	0.0148347	0.902988	14118	-0.100363	0.408424	11925
223421_at	Red	-0.254505	0.0334912	8489	0.21084	0.0797735	9516	-0.428997	0.000210968	3425	0.179428	0.13721	9873	0.361651	0.00209693	4961	-0.582852	1.19682e-07	1349	-0.62295	8.47749e-09	469	-0.37033	0.00160158	4578	0.24415	0.0416636	6464	0.0927873	0.444875	11713	-0.331749	0.00502291	4483	0.034234	0.778444	13823	-0.0695547	0.567219	12436	-0.230078	0.0553521	8478	-0.117814	0.331378	8824	-0.208834	0.0827489	8897
242492_at	Greenyellow	-0.314165	0.00808278	7083	-0.414953	0.000354656	5099	0.327799	0.00560281	5618	-0.443765	0.000119167	3614	-0.424698	0.000247922	3536	0.0860163	0.478933	12530	0.467702	4.4582e-05	1297	0.304253	0.0104447	6209	-0.0364462	0.764528	13581	0.274841	0.0213003	6119	0.60663	2.6029e-08	464	-0.29355	0.0136482	6435	0.356837	0.00242734	4077	0.536961	1.65008e-06	1529	-0.265739	0.0261863	3344	0.518981	4.16621e-06	1786
240146_at	Black	0.143279	0.236695	11224	-0.261972	0.0284688	8343	0.358892	0.002281	4886	-0.157441	0.193031	10464	-0.428846	0.000212178	3453	0.533203	2.01136e-06	1973	0.819002	0	61	0.266108	0.025971	7201	-0.366436	0.00180903	3414	-0.179617	0.136788	8868	0.668973	2.45457e-10	250	-0.135508	0.263355	10906	0.0938393	0.439708	11611	0.402362	0.00055446	4082	-0.130832	0.280339	8199	0.168847	0.162326	9980
202221_s_at	Purple	0.0193964	0.873374	14462	-0.107114	0.377462	12168	0.379031	0.00121326	4429	-0.209257	0.0821135	9066	-0.0145197	0.905038	14529	0.243937	0.0418479	8202	0.276673	0.0204171	4681	0.182743	0.129978	9560	0.24287	0.0427798	6503	0.334231	0.00468636	4648	0.104095	0.39113	11506	-0.141783	0.241677	10716	0.405501	0.000496833	3042	0.314841	0.00794031	6145	-0.0344982	0.776778	13048	0.31665	0.00756965	5899
207657_x_at	Black	0.291738	0.0142671	7612	0.116034	0.338787	11946	-0.0633556	0.602332	13042	0.117302	0.3335	11566	-0.261407	0.0288252	7381	0.393319	0.000756211	4493	0.804139	0	80	-0.0648412	0.59383	12975	-0.42414	0.000253136	2355	-0.505068	8.23425e-06	1632	0.384899	0.00100168	3164	0.0607004	0.617658	13036	-0.203401	0.09125	8145	0.00190505	0.987512	14885	-0.129678	0.28464	8251	-0.308245	0.00942954	6106
217878_s_at	Black	0.106402	0.380655	12151	-0.0584079	0.631023	13416	-0.102832	0.396933	11859	-0.201764	0.093942	9296	-0.508299	7.04796e-06	2062	0.242976	0.0426868	8227	0.60569	2.77126e-08	520	0.0198947	0.870148	14335	-0.555902	5.85927e-07	896	-0.5018	9.62175e-06	1674	0.158693	0.18947	9702	-0.121911	0.31472	11291	-0.336638	0.00437917	4529	-0.110053	0.364435	11832	-0.245312	0.0406714	3880	-0.250692	0.0363291	7668
206133_at	Black	0.0155265	0.898487	14559	-0.213162	0.0764348	9462	0.369633	0.00163704	4639	-0.1675	0.165751	10226	-0.263042	0.0278038	7343	0.230312	0.0550977	8601	0.419593	0.000299481	1835	0.305409	0.0101413	6167	-0.0222813	0.854731	14141	0.220424	0.0667113	7651	0.304668	0.010335	5237	-0.0456136	0.707695	13481	0.177959	0.14051	8989	0.298698	0.0120147	6612	0.083642	0.491197	10533	0.421573	0.00027842	3462
222633_at	Black	0.411372	0.000403441	4985	0.149133	0.217885	11072	0.0630404	0.604142	13050	0.155782	0.197825	10510	-0.223565	0.0628257	8453	0.509654	6.59967e-06	2303	0.769958	6.66134e-15	134	-0.0915386	0.451053	12171	-0.435963	0.000161668	2157	-0.512076	5.86437e-06	1538	0.170157	0.159045	9323	0.0803247	0.508604	12495	-0.321557	0.00663964	4903	-0.0957253	0.430529	12243	-0.126089	0.298295	8422	-0.281548	0.0182176	6834
233315_at	Skyblue	-0.324352	0.00615614	6855	-0.236185	0.0490183	8930	-0.17351	0.150869	9789	-0.352536	0.0027611	5458	-0.17856	0.139152	9799	-0.0878959	0.469341	12468	0.333316	0.00480796	3291	0.120616	0.319925	11360	0.0659443	0.587552	12444	0.0292073	0.810317	13964	0.249184	0.0375053	6847	-0.379313	0.00120221	4514	0.422762	0.000266431	2692	0.244785	0.0411188	8075	-0.173652	0.150529	6364	-0.0506226	0.677278	13402
217769_s_at	Yellow	0.630244	5.02703e-09	1352	0.643143	1.9282e-09	1470	-0.151811	0.20964	10413	0.878536	0	30	0.452026	8.55752e-05	2998	0.230847	0.0545194	8586	-0.174974	0.1474	7970	-0.406412	0.000481149	3813	-0.0873849	0.471939	11643	-0.417554	0.000322677	2962	-0.270542	0.0235015	6224	0.75839	2.88658e-14	207	-0.470923	3.88354e-05	1859	-0.436523	0.000158206	3315	0.250326	0.0366116	3732	-0.400901	0.000583314	3930
217932_at	Yellow	0.532778	2.05666e-06	2700	0.755713	3.9968e-14	491	-0.223879	0.0624474	8369	0.777748	2.44249e-15	277	0.668724	2.50623e-10	410	-0.00934054	0.938828	14671	-0.341449	0.00381803	3136	-0.542536	1.22463e-06	1633	0.169751	0.160055	8734	-0.216316	0.0720811	7785	-0.32837	0.00551545	4583	0.617806	1.21574e-08	1101	-0.310865	0.00881125	5166	-0.416023	0.00034117	3756	0.0439754	0.717745	12540	-0.412518	0.0003872	3669
238317_x_at	Black	0.0988764	0.415438	12339	-0.333392	0.00479783	6761	0.425502	0.00024059	3487	-0.253781	0.0340149	7902	-0.451689	8.6754e-05	3008	0.523389	3.3363e-06	2101	0.761962	1.84297e-14	147	0.374586	0.00139949	4490	-0.325424	0.00597917	4308	-0.0723729	0.55158	12450	0.609087	2.20732e-08	451	-0.146244	0.227032	10590	0.106888	0.378473	11168	0.375965	0.00133913	4691	-0.00435689	0.971445	14709	0.237031	0.0481897	8051
232929_at	Black	0.0466599	0.701301	13739	-0.301013	0.011337	7452	0.329675	0.00532043	5582	-0.20099	0.0952372	9314	-0.457237	6.9142e-05	2886	0.427176	0.000225958	3808	0.777677	2.44249e-15	120	0.266718	0.0256186	7182	-0.375606	0.0013546	3223	-0.127523	0.292787	10535	0.651365	1.02209e-09	302	-0.234546	0.0506567	8004	0.0365538	0.763853	13601	0.391325	0.000808807	4320	-0.242405	0.0431921	3957	0.203857	0.090512	9030
224782_at	Yellow	0.354532	0.00260147	6195	0.428202	0.000217395	4823	-0.131007	0.279689	11021	0.697029	2.04912e-11	671	0.401907	0.000563314	4034	0.00046972	0.996921	14931	-0.213851	0.0754662	6600	-0.291991	0.0141791	6538	-0.045906	0.705906	13226	-0.232074	0.0532124	7317	-0.0838664	0.490031	12160	0.332212	0.00495851	5522	-0.349036	0.00306239	4247	-0.293967	0.0135091	6755	-0.035545	0.770188	12989	-0.242114	0.0434508	7904
202737_s_at	Yellow	0.492083	1.51464e-05	3418	0.597997	4.59453e-08	2008	-0.133291	0.271319	10944	0.815441	0	164	0.621553	9.35602e-09	750	0.067025	0.581432	13047	-0.344938	0.00345211	3065	-0.409499	0.000431333	3755	0.178435	0.139433	8438	-0.141968	0.241056	10097	-0.373551	0.00144636	3429	0.776199	2.88658e-15	143	-0.304599	0.010353	5314	-0.382131	0.00109694	4526	0.331584	0.0050461	2010	-0.243633	0.0421116	7867
224703_at	Grey60	0.0397249	0.744041	13952	0.362858	0.00202068	6152	-0.253069	0.0345375	7595	0.0168534	0.889864	14463	0.21145	0.0788855	8808	-0.177015	0.142662	9998	0.231441	0.0538841	5997	-0.217754	0.0701636	8540	0.262399	0.0282017	5971	0.0336965	0.781836	13821	-0.0924841	0.446371	11874	0.0945337	0.436316	12058	0.0316857	0.79456	13782	-0.223551	0.0628425	8679	-0.182817	0.129819	6020	-0.139458	0.249561	10812
218061_at	Yellow	0.37503	0.00137978	5760	0.42725	0.000225332	4844	0.0167284	0.890676	14414	0.796798	2.22045e-16	216	0.587504	8.96567e-08	1037	0.0888658	0.464433	12441	-0.266137	0.0259539	4997	-0.302938	0.0107991	6247	0.174068	0.14954	8590	-0.0271326	0.823566	14025	-0.102118	0.400239	11582	0.445413	0.000111625	3311	-0.136542	0.259694	10262	-0.14775	0.222229	10754	0.0900568	0.458444	10221	-0.114917	0.343486	11509
239179_at	Brown	-0.0126219	0.917403	14639	-0.307923	0.00950825	7318	0.419934	0.000295752	3589	-0.359984	0.00220649	5282	-0.277177	0.0201798	6986	0.3397	0.00401418	5787	0.403077	0.000540829	2080	0.370782	0.00157891	4565	0.0256959	0.832769	14022	0.263398	0.0275856	6429	0.445132	0.00011288	2038	-0.18333	0.128727	9468	0.473732	3.43953e-05	1821	0.43718	0.00015423	3301	0.026159	0.8298	13477	0.35067	0.0029183	5051
213252_at	Black	-0.22114	0.0658086	9316	-0.306425	0.00988131	7343	0.134411	0.267276	10904	-0.338433	0.00416174	5778	-0.333498	0.0047836	5615	0.0351466	0.772695	13933	0.512419	5.76667e-06	951	0.225735	0.0602502	8349	-0.0359117	0.767884	13611	0.121807	0.315134	10730	0.519061	4.14969e-06	1059	-0.37633	0.00132352	4575	0.347591	0.00319511	4293	0.411631	0.000399714	3859	-0.253347	0.0343323	3658	0.217287	0.0707814	8634
200903_s_at	Yellow	0.289022	0.01524	7684	0.390664	0.00082695	5564	-0.227005	0.0587829	8283	0.657595	6.23659e-10	951	0.604872	2.92618e-08	880	-0.00159179	0.989566	14908	-0.417479	0.000323563	1867	-0.234908	0.0502909	8095	0.240929	0.0445194	6564	-0.118959	0.326667	10829	-0.273871	0.0217811	6137	0.52762	2.68756e-06	2121	-0.0765228	0.528935	12216	-0.262301	0.0282631	7587	0.407741	0.000459095	1064	-0.289364	0.0151146	6622
205036_at	Yellow	0.627118	6.29934e-09	1393	0.549028	8.59429e-07	2745	0.0634232	0.601944	13039	0.781522	1.33227e-15	267	0.500399	1.02812e-05	2164	0.315686	0.00776536	6348	-0.166183	0.169151	8264	-0.233029	0.052213	8154	-0.0183479	0.880166	14285	-0.266997	0.0254591	6313	-0.130802	0.28045	10624	0.402492	0.000551956	4064	-0.324839	0.00607527	4812	-0.326056	0.00587681	5900	0.0287879	0.812991	13345	-0.295672	0.012953	6465
200931_s_at	Magenta	-0.207321	0.085051	9658	0.0357132	0.769131	13989	-0.117475	0.332781	11457	-0.17443	0.14868	10039	0.0985745	0.41687	12047	-0.187168	0.12078	9710	0.112162	0.35526	10438	-0.0633311	0.602472	13028	0.364183	0.00193983	3466	0.2479	0.0385316	6860	0.00189384	0.987586	14888	0.0455904	0.707837	13482	0.477529	2.91376e-05	1771	0.298686	0.0120181	6614	-0.0407435	0.737711	12706	0.110437	0.362754	11642
212931_at	Greenyellow	-0.339906	0.00399065	6518	-0.32352	0.00629678	6977	0.213878	0.0754292	8627	-0.403978	0.000524072	4392	-0.328428	0.00550663	5721	-0.0527085	0.664759	13470	0.286004	0.0163879	4438	0.225227	0.0608453	8362	0.0969431	0.42466	11287	0.345391	0.00340701	4376	0.442383	0.000125851	2080	-0.370772	0.00157943	4700	0.474612	3.31029e-05	1810	0.453351	8.10875e-05	2981	-0.231276	0.0540594	4272	0.446368	0.000107457	2973
241955_at	Black	0.292877	0.0138753	7584	0.0660952	0.586696	13198	0.0198905	0.870176	14334	0.0945433	0.436269	12201	-0.133583	0.270262	11075	0.427799	0.000220721	3790	0.705359	9.27503e-12	254	0.0150218	0.90177	14470	-0.310987	0.0087833	4636	-0.397319	0.000659935	3351	0.22954	0.0559407	7428	0.0211091	0.862297	14241	-0.130455	0.28174	10462	-0.00450711	0.970461	14814	-0.0908206	0.454626	10190	-0.277654	0.0199574	6944
201256_at	Yellow	0.472999	3.55059e-05	3794	0.342297	0.00372605	6590	-0.0235546	0.846528	14226	0.675508	1.41014e-10	807	0.213488	0.0759763	8746	0.258211	0.030913	7790	-0.134895	0.265543	9488	-0.14234	0.239813	10747	-0.24861	0.0379613	6350	-0.398205	0.000640181	3330	-0.129497	0.285318	10670	0.350513	0.0029319	5119	-0.391388	0.000807083	3329	-0.270928	0.0232961	7350	0.0849458	0.484442	10470	-0.314007	0.00811645	5965
240457_at	Cyan	-0.290854	0.0145777	7630	-0.400566	0.000590121	5383	0.336146	0.0044404	5431	-0.436534	0.000158138	3756	-0.294627	0.0132914	6552	0.0524512	0.666298	13475	0.329702	0.00531646	3358	0.356231	0.00247209	4907	0.157121	0.193949	9159	0.451155	8.86515e-05	2407	0.459283	6.35286e-05	1786	-0.283508	0.0173921	6710	0.647388	1.39272e-09	276	0.621898	9.13121e-09	587	-0.164245	0.174249	6746	0.475834	3.1385e-05	2467
222451_s_at	Lightgreen	0.0471783	0.698141	13725	0.174397	0.148759	10417	-0.151976	0.209138	10404	0.021955	0.856836	14326	0.244792	0.0411135	7862	-0.0182805	0.880604	14401	0.279019	0.0193319	4617	0.0901239	0.458108	12204	0.279088	0.0193008	5477	0.0524834	0.666105	13152	-0.0347221	0.775367	13802	-0.0164232	0.892658	14394	0.17508	0.14715	9059	-0.137403	0.256673	11056	-0.0644709	0.595944	11462	-0.105293	0.385671	11788
203529_at	Blue	0.669798	2.29034e-10	922	0.872367	0	47	-0.263109	0.0277625	7311	0.795155	2.22045e-16	222	0.614105	1.56946e-08	794	0.10072	0.40675	12104	-0.280721	0.0185757	4577	-0.626844	6.42482e-09	828	0.0986564	0.416481	11214	-0.356917	0.00242146	4134	-0.319505	0.00701574	4835	0.792901	2.22045e-16	113	-0.413835	0.00036928	2867	-0.555051	6.14661e-07	1267	0.155743	0.197937	7107	-0.518695	4.22626e-06	1790
222216_s_at	Yellow	0.493152	1.44184e-05	3406	0.3009	0.0113695	7454	0.0490762	0.686617	13462	0.655475	7.3878e-10	964	0.335166	0.00456478	5573	0.349223	0.00304561	5557	-0.0669473	0.581871	12194	-0.0674615	0.578967	12885	-0.146819	0.22519	9510	-0.294464	0.0133448	5602	0.0838165	0.49029	12165	0.463127	5.41047e-05	3031	-0.259236	0.0302302	6528	-0.141525	0.242543	10956	0.308255	0.0094271	2434	-0.27691	0.020305	6958
202915_s_at	White	0.409727	0.000427846	5023	0.364816	0.00190229	6120	-0.00809427	0.946977	14705	0.139579	0.249147	10962	0.102423	0.398824	11944	0.285333	0.0166527	7069	0.419082	0.000305146	1846	-0.0902354	0.45755	12202	0.0612531	0.614454	12615	-0.138696	0.252183	10204	-0.014224	0.906963	14459	0.274287	0.0215736	6942	0.000402748	0.99736	14929	-0.187556	0.119997	9665	0.0769641	0.526555	10859	-0.167258	0.166371	10019
213272_s_at	Black	0.0465457	0.701998	13743	-0.207802	0.0843126	9587	0.155055	0.19995	10315	0.031739	0.794222	14045	-0.0903662	0.456896	12302	0.304966	0.0102566	6627	0.471427	3.80026e-05	1263	0.388223	0.000897274	4210	-0.0775295	0.523513	11989	-0.0673583	0.57955	12622	0.129576	0.285021	10665	-0.158221	0.190809	10213	0.158108	0.191128	9604	0.230885	0.0544784	8459	0.0112564	0.926313	14328	0.108017	0.373429	11723
212629_s_at	Black	0.321192	0.00670528	6927	0.0696016	0.566957	13103	0.108405	0.371704	11700	0.0846224	0.486113	12482	-0.305611	0.0100893	6264	0.474192	3.37145e-05	2911	0.822523	0	57	-0.0923846	0.446862	12147	-0.41017	0.000421147	2598	-0.438252	0.00014794	2602	0.357952	0.00234692	3828	-0.0376952	0.756704	13716	-0.166001	0.169625	9360	0.0868412	0.474711	12484	-0.253425	0.0342755	3654	-0.196377	0.103242	9231
233674_at	Black	0.053507	0.65999	13555	-0.126467	0.296836	11667	0.116358	0.337432	11488	-0.079167	0.514752	12633	-0.30457	0.0103606	6290	0.2533	0.034367	7940	0.603629	3.17738e-08	522	0.198066	0.100253	9103	-0.296822	0.012589	5004	-0.206899	0.0857015	8047	0.279462	0.0191327	5972	-0.154455	0.201718	10330	-0.179937	0.13608	8904	0.0231928	0.848857	14281	-0.164556	0.173423	6736	0.0416086	0.732349	13699
202457_s_at	Black	0.0268002	0.825693	14280	-0.328627	0.00547657	6860	0.414121	0.000365481	3701	-0.194092	0.107397	9486	-0.351849	0.00281805	5212	0.401009	0.000581147	4342	0.529066	2.4945e-06	852	0.448222	9.97759e-05	3038	-0.135977	0.261692	9858	0.0726723	0.549931	12440	0.412933	0.000381468	2605	-0.232796	0.0524556	8051	0.333488	0.00478493	4613	0.471745	3.74849e-05	2620	-0.0840213	0.489227	10510	0.347778	0.00317765	5113
227484_at	Black	-0.0645427	0.595534	13227	-0.425957	0.000236527	4870	0.455103	7.54826e-05	2933	-0.318974	0.00711588	6255	-0.342036	0.00375419	5406	0.342258	0.00373024	5726	0.569223	2.71983e-07	654	0.583245	1.16814e-07	1190	-0.0598787	0.622434	12682	0.218112	0.0696924	7726	0.537263	1.62381e-06	886	-0.252912	0.0346536	7505	0.311925	0.00857125	5145	0.422506	0.000268971	3617	0.126962	0.294935	8377	0.444904	0.000113907	3001
200083_at	Salmon	-0.182237	0.131062	10260	-0.218757	0.0688505	9337	0.160787	0.183621	10158	-0.225765	0.0602152	8615	0.0803113	0.508674	12570	0.0858816	0.479625	12537	0.159279	0.187821	8515	0.344452	0.00350113	5179	0.392474	0.000778111	2898	0.38504	0.000997049	3567	0.15364	0.204136	9864	-0.170862	0.157299	9830	0.652117	9.63471e-10	265	0.384221	0.00102432	4477	0.089032	0.463595	10268	0.274818	0.0213116	7011
236907_at	Black	0.217598	0.0703701	9403	-0.0644602	0.596005	13244	0.172405	0.153527	9832	-0.147498	0.22303	10742	-0.341662	0.00379482	5417	0.446725	0.000105938	3427	0.757742	3.10862e-14	155	0.105092	0.386584	11783	-0.345689	0.00337755	3870	-0.300766	0.0114077	5427	0.466661	4.65999e-05	1674	-0.0985334	0.417065	11937	-0.095507	0.431586	11546	0.129361	0.285827	11278	-0.202765	0.0922899	5253	-0.0402753	0.740619	13749
236671_at	Yellow	-0.539573	1.43584e-06	2588	-0.428275	0.000216798	4821	0.116986	0.33481	11469	-0.526434	2.85632e-06	2329	-0.27431	0.0215624	7056	-0.226525	0.0593341	8709	0.175546	0.146058	7953	0.338488	0.00415532	5315	0.192645	0.110095	8017	0.460256	6.10094e-05	2278	0.363722	0.00196764	3668	-0.343545	0.00359432	5262	0.476295	3.07575e-05	1792	0.387811	0.000909647	4393	-0.132255	0.275094	8128	0.48521	2.0706e-05	2297
203478_at	Yellow	0.326612	0.00578825	6806	0.421387	0.000280332	4966	-0.149933	0.215396	10465	0.768556	7.99361e-15	316	0.491393	1.56337e-05	2295	0.00495067	0.967555	14804	-0.258077	0.0310033	5244	-0.306421	0.00988228	6132	0.0354989	0.770479	13637	-0.223672	0.0626961	7553	-0.203222	0.0915417	8247	0.355849	0.00250064	5019	-0.239793	0.0455643	7063	-0.195223	0.105326	9439	0.0114722	0.924904	14315	-0.273146	0.0221464	7049
226779_at	Turquoise	0.739452	2.65787e-13	363	0.423587	0.000258398	4906	0.308198	0.00944115	6142	0.669177	2.41297e-10	861	0.251588	0.0356446	7664	0.532535	2.08294e-06	1977	-0.0120771	0.920957	14455	-0.15023	0.214479	10519	-0.23129	0.0540451	6863	-0.292961	0.0138466	5643	0.0104279	0.931723	14586	0.523289	3.35316e-06	2164	-0.439681	0.000139924	2371	-0.232623	0.0526364	8408	0.176831	0.143083	6238	-0.170153	0.159053	9947
218191_s_at	Yellow	0.57394	2.05587e-07	2062	0.328559	0.0054868	6862	0.142333	0.239838	10701	0.710934	5.37304e-12	593	0.273699	0.0218673	7067	0.361866	0.00208312	5248	-0.0765321	0.528885	11824	0.000599239	0.996072	14924	-0.225838	0.0601305	7022	-0.335162	0.00456527	4624	-0.0519227	0.669465	13207	0.360246	0.00218889	4914	-0.389054	0.000872747	3393	-0.225361	0.0606873	8609	0.179455	0.13715	6145	-0.200339	0.0963362	9124
235757_at	Black	-0.0547781	0.652427	13521	-0.356673	0.00243934	6273	0.255551	0.0327454	7535	-0.271525	0.0229818	7457	-0.513991	5.33784e-06	1953	0.372218	0.0015089	4999	0.764667	1.31006e-14	141	0.316351	0.00763002	5884	-0.388237	0.000896851	2988	-0.160128	0.185447	9481	0.632639	4.2218e-09	357	-0.333332	0.00480584	5498	0.0816975	0.501362	12045	0.339924	0.00398861	5567	-0.220539	0.066565	4621	0.134955	0.265325	10935
215545_at	Lightcyan	-0.322732	0.00643255	6897	-0.453245	8.1438e-05	4393	0.434927	0.000168254	3309	-0.509567	6.62765e-06	2542	-0.456515	7.12305e-05	2904	0.0890695	0.463406	12433	0.325485	0.00596917	3464	0.428685	0.000213468	3369	-0.0354388	0.770856	13639	0.370405	0.00159778	3856	0.436289	0.00015964	2191	-0.396868	0.000670197	4184	0.335623	0.00450646	4557	0.527131	2.75602e-06	1676	-0.261578	0.0287171	3441	0.60988	2.09237e-08	698
232264_at	Black	-0.0164552	0.89245	14534	-0.395647	0.000698727	5474	0.405754	0.000492423	3850	-0.240734	0.0446977	8232	-0.384508	0.0010147	4457	0.449051	9.65094e-05	3374	0.682451	7.70504e-11	307	0.399576	0.000610655	3967	-0.211933	0.0781877	7466	0.010977	0.928137	14585	0.52439	3.17073e-06	1003	-0.221924	0.0648324	8360	0.231972	0.0533202	7279	0.468988	4.21991e-05	2667	-0.0352506	0.77204	13007	0.292518	0.0139976	6532
216221_s_at	Darkred	0.541956	1.2635e-06	2552	0.195378	0.105044	9894	0.455384	7.46196e-05	2928	0.534472	1.88178e-06	2227	0.20933	0.0820046	8854	0.489368	1.71512e-05	2631	-0.00641264	0.957982	14680	-0.0346159	0.776036	13895	-0.133283	0.27135	9951	-0.0814065	0.502893	12129	0.298758	0.0119967	5407	0.2	0.096912	8984	-0.163187	0.177079	9451	0.134096	0.268408	11145	-0.0569056	0.639847	11830	0.0419406	0.730294	13687
238480_at	Yellow	0.58648	9.55787e-08	1905	0.785105	8.88178e-16	323	-0.260805	0.0292091	7376	0.747552	1.05249e-13	412	0.609576	2.13577e-08	832	0.0523429	0.666947	13479	-0.330882	0.00514544	3334	-0.660065	5.11114e-10	622	0.115333	0.341734	10603	-0.32576	0.00592454	4822	-0.434086	0.000173786	2227	0.729665	7.78266e-13	323	-0.420842	0.000286029	2725	-0.553767	6.60562e-07	1277	0.1765	0.143846	6250	-0.490059	1.66184e-05	2233
213058_at	Salmon	-0.0553698	0.648918	13496	-0.15679	0.194902	10864	0.399192	0.000618788	3984	-0.148554	0.219696	10713	0.0220929	0.855946	14288	0.193008	0.109414	9546	0.170822	0.157397	8105	0.348711	0.00309181	5075	0.344203	0.00352653	3896	0.461216	5.86146e-05	2257	0.241098	0.044366	7080	-0.0826861	0.496181	12431	0.612563	1.74398e-08	439	0.483918	2.19436e-05	2394	-0.00360395	0.976378	14756	0.524358	3.17589e-06	1682
225012_at	White	-0.0603959	0.619426	13334	0.122032	0.314235	11775	-0.158676	0.189518	10221	-0.1275	0.292877	11271	0.252247	0.0351483	7645	-0.179316	0.137459	9923	0.0664287	0.584805	12226	0.0563034	0.643397	13228	0.465869	4.81925e-05	1781	0.275835	0.0208174	6087	-0.234726	0.0504752	7257	0.121623	0.31587	11298	0.251406	0.0357827	6752	-0.148575	0.21963	10723	0.250379	0.0365702	3730	0.0318601	0.793454	14001
217496_s_at	Turquoise	0.579015	1.51367e-07	2007	0.461757	5.73037e-05	4251	-0.039906	0.742914	13748	0.521543	3.66289e-06	2397	0.283531	0.0173827	6822	0.22986	0.0555901	8609	-0.153304	0.205139	8779	-0.261978	0.028465	7334	-0.141923	0.241207	9664	-0.363711	0.00196827	3993	-0.173194	0.151626	9219	0.489512	1.70391e-05	2632	-0.461473	5.79876e-05	1995	-0.388849	0.000878745	4373	0.200098	0.0967455	5357	-0.370672	0.00158438	4566
218072_at	Yellow	0.490441	1.63312e-05	3447	0.676962	1.24421e-10	1123	-0.192334	0.110681	9234	0.816073	0	162	0.779743	1.77636e-15	57	-0.00233145	0.984717	14874	-0.383367	0.00105345	2371	-0.377403	0.00127867	4442	0.304317	0.0104277	4813	-0.101183	0.404586	11451	-0.403384	0.000535071	2806	0.736011	3.89688e-13	293	-0.297872	0.0122647	5497	-0.483198	2.26629e-05	2403	0.357403	0.00238621	1621	-0.285449	0.0166067	6732
203517_at	Tan	0.614718	1.50482e-08	1549	0.492747	1.46904e-05	3729	0.335252	0.00455378	5455	0.714699	3.68905e-12	576	0.523254	3.3591e-06	1820	0.354698	0.00258855	5422	-0.247245	0.0390641	5536	-0.179114	0.13791	9668	0.146838	0.225129	9505	0.0278181	0.819182	14001	-0.115384	0.341517	11157	0.644366	1.75662e-09	840	-0.217431	0.0705903	7738	-0.152896	0.206363	10611	0.234258	0.0509494	4186	0.0768597	0.527118	12646
200703_at	Yellow	0.444304	0.000116647	4354	0.246933	0.0393201	8680	0.0753836	0.535105	12654	0.644119	1.79004e-09	1058	0.252134	0.0352326	7648	0.251347	0.0358273	7990	-0.196473	0.103072	7220	-0.123742	0.307452	11264	-0.148797	0.218933	9432	-0.222634	0.0639577	7595	-0.161787	0.180875	9590	0.560225	4.58415e-07	1727	-0.286213	0.016306	5807	-0.0821345	0.499068	12629	0.323693	0.00626737	2148	-0.152298	0.208163	10454
202551_s_at	Black	0.200795	0.0955659	9802	0.0382223	0.753409	13919	0.257121	0.0316532	7488	-0.0704273	0.562355	12924	-0.202847	0.092154	9024	0.440922	0.000133289	3544	0.585048	1.04482e-07	587	-0.0444637	0.714744	13593	-0.0675609	0.578407	12373	-0.0714847	0.556487	12477	0.444112	0.000117539	2054	0.0492855	0.68535	13372	0.191656	0.111967	8528	0.228467	0.0571295	8525	-0.187653	0.119803	5824	0.109244	0.367993	11684
201040_at	Magenta	-0.316147	0.00767117	7027	-0.0523527	0.666888	13562	-0.214781	0.074175	8607	-0.156572	0.195532	10490	0.355368	0.00253704	5118	-0.327092	0.00571251	6091	0.0589529	0.627835	12528	0.0361993	0.766078	13848	0.599071	4.28488e-08	633	0.413654	0.000371694	3025	-0.310901	0.00880292	5073	0.0943781	0.437074	12063	0.39803	0.000644033	3207	0.0666038	0.583814	13065	0.392962	0.000765386	1197	0.0989747	0.414972	11969
211958_at	Blue	-0.381883	0.00110583	5598	-0.591201	7.10312e-08	2103	0.321936	0.00657222	5770	-0.453452	8.07529e-05	3460	-0.312894	0.00835685	6088	0.0392598	0.746937	13832	0.258847	0.0304878	5218	0.632972	4.1201e-09	786	0.0701339	0.563988	12283	0.353514	0.0026818	4204	0.238738	0.0465534	7154	-0.577997	1.61027e-07	1525	0.482155	2.37434e-05	1704	0.484334	2.15375e-05	2388	-0.116696	0.336019	8884	0.483346	2.25132e-05	2340
204396_s_at	Salmon	-0.400769	0.000586002	5216	-0.501701	9.6672e-06	3534	0.377557	0.00127238	4468	-0.38563	0.00097783	4785	-0.0656369	0.589299	12989	-0.019109	0.875234	14380	0.120935	0.318635	10043	0.578099	1.60027e-07	1232	0.389906	0.000848238	2966	0.641244	2.22661e-09	462	0.103834	0.392322	11518	-0.265782	0.026161	7164	0.684042	6.69294e-11	171	0.59274	6.44134e-08	873	0.141899	0.241286	7708	0.624378	7.66121e-09	590
236216_at	Black	-0.150616	0.21329	11047	-0.243538	0.0421944	8762	0.206712	0.085991	8844	-0.30082	0.0113922	6732	-0.236534	0.0486755	8095	0.111309	0.358952	11812	0.433952	0.000174682	1622	0.215855	0.0727052	8596	0.0135809	0.911153	14459	0.183079	0.129262	8754	0.453159	8.17243e-05	1881	-0.345498	0.00339637	5213	0.319584	0.00700093	4951	0.302547	0.0109068	6494	-0.217551	0.0704319	4731	0.190047	0.115067	9418
224511_s_at	Yellow	0.630821	4.82088e-09	1342	0.484594	2.12874e-05	3872	0.0798372	0.511188	12524	0.848773	0	83	0.424652	0.000248351	3537	0.343361	0.00361345	5699	-0.121682	0.315636	10014	-0.261413	0.0288215	7346	-0.0716779	0.555417	12213	-0.273639	0.0218976	6153	-0.156807	0.194853	9755	0.695422	2.38027e-11	481	-0.3747	0.0013944	3707	-0.277504	0.020027	7176	0.299842	0.0116757	2608	-0.198216	0.0999907	9190
202368_s_at	Black	-0.0925096	0.446245	12487	-0.274839	0.0213012	8057	0.236908	0.0483094	8020	-0.305902	0.0100143	6592	-0.285354	0.0166444	6784	0.174582	0.148322	10060	0.441835	0.000128594	1537	0.426119	0.000235095	3411	-0.0653178	0.591114	12469	0.119474	0.324563	10809	0.224974	0.0611432	7557	-0.270679	0.0234286	7037	0.194703	0.106274	8406	0.239218	0.0461018	8225	0.0180448	0.882132	13927	0.210618	0.0800987	8839
227454_at	Black	0.415821	0.000343675	4885	0.285741	0.0164911	7823	-0.0821466	0.499004	12457	0.162276	0.179541	10357	-0.0821845	0.498806	12505	0.395807	0.000694927	4431	0.723394	1.51212e-12	216	-0.168038	0.164378	10003	-0.230985	0.0543716	6876	-0.436134	0.000160604	2641	0.141913	0.241239	10250	0.285353	0.0166447	6654	-0.223626	0.062752	7538	-0.171096	0.156721	10115	0.0412053	0.734847	12686	-0.349385	0.00303106	5086
202741_at	Yellow	0.669152	2.41798e-10	927	0.466836	4.62557e-05	4155	0.0492734	0.685423	13454	0.744463	1.50324e-13	430	0.356273	0.00246891	5098	0.408423	0.000448131	4192	-0.0814841	0.502484	11642	-0.0969416	0.424667	12010	-0.173593	0.150671	8607	-0.393056	0.000762965	3421	-0.0517874	0.670276	13213	0.490747	1.61041e-05	2611	-0.381307	0.00112683	3575	-0.264662	0.0268223	7528	0.39586	0.000693682	1168	-0.3628	0.00202427	4758
209060_x_at	Black	0.217129	0.0709914	9414	-0.0861959	0.478012	12661	0.0828781	0.495177	12437	-0.0970757	0.424024	12135	-0.432432	0.000185151	3370	0.395802	0.000695032	4432	0.648326	1.29522e-09	401	0.0734474	0.545673	12695	-0.497984	1.15175e-05	1389	-0.414219	0.000364194	3016	0.177362	0.141869	9067	-0.130875	0.28018	11038	-0.222612	0.0639851	7580	7.53613e-06	0.999951	14941	-0.113822	0.348139	9026	-0.150649	0.213188	10495
218118_s_at	Yellow	0.651016	1.0504e-09	1103	0.717383	2.81108e-12	769	-0.148252	0.220645	10510	0.867791	0	50	0.550696	7.83755e-07	1459	0.198638	0.0992559	9413	-0.216484	0.0718553	6514	-0.535319	1.79973e-06	1722	0.0347897	0.774942	13666	-0.331826	0.00501221	4705	-0.264796	0.0267426	6392	0.853235	0	30	-0.367366	0.00175743	3862	-0.382384	0.0010879	4521	0.212564	0.0772841	4895	-0.388871	0.000878076	4181
202579_x_at	Yellow	0.464604	5.08424e-05	3957	0.118033	0.330473	11880	0.278948	0.0193641	6917	0.539967	1.40591e-06	2169	0.291354	0.0144014	6638	0.387736	0.00091191	4611	-0.214644	0.074364	6573	0.240622	0.0448003	7932	-0.0721328	0.552905	12197	-0.119459	0.324622	10810	-0.176979	0.142744	9081	0.369924	0.00162213	4719	-0.211819	0.0783523	7897	-0.0776393	0.522923	12744	0.506014	7.86905e-06	475	0.0196952	0.871439	14337
213649_at	Brown	-0.169179	0.161489	10600	-0.635545	3.40905e-09	1574	0.557514	5.34913e-07	1505	-0.402895	0.000544277	4427	-0.529098	2.49038e-06	1736	0.360051	0.00220197	5296	0.595624	5.35554e-08	550	0.642607	2.00837e-09	721	-0.237104	0.0481187	6684	0.218714	0.0689056	7701	0.519201	4.12067e-06	1055	-0.446362	0.000107484	3294	0.315449	0.00781414	5061	0.608031	2.36977e-08	721	-0.0106526	0.930255	14363	0.511827	5.93632e-06	1893
201652_at	Yellow	0.714233	3.86624e-12	542	0.612051	1.80592e-08	1826	0.170415	0.158404	9885	0.812822	0	174	0.460609	6.0119e-05	2820	0.35104	0.00288647	5510	-0.161786	0.180875	8423	-0.305053	0.010234	6181	-0.0218939	0.85723	14152	-0.219597	0.0677657	7676	-0.148211	0.220775	10064	0.586947	9.28299e-08	1442	-0.368776	0.00168166	3837	-0.267189	0.0253495	7455	0.0444774	0.714659	12511	-0.189732	0.115682	9430
213746_s_at	Magenta	-0.333595	0.00477066	6660	-0.06301	0.604317	13295	-0.115406	0.341425	11524	-0.253734	0.0340495	7904	0.316995	0.0075008	5991	-0.334688	0.00462659	5902	-0.0365142	0.764102	13470	0.0813371	0.503258	12465	0.672881	1.76495e-10	277	0.543026	1.19262e-06	1229	-0.151247	0.211356	9967	-0.0344702	0.776955	13816	0.567944	2.93209e-07	726	0.216166	0.0722839	8897	0.248847	0.0377721	3768	0.220208	0.0669851	8553
201134_x_at	Yellow	0.420293	0.000291875	4782	0.322104	0.00654261	7015	0.0778357	0.521869	12590	0.747227	1.09246e-13	416	0.281204	0.0183657	6885	0.25678	0.0318879	7835	-0.117258	0.333682	10222	-0.10248	0.398561	11868	-0.196759	0.102561	7884	-0.293848	0.0135485	5617	-0.0501777	0.67996	13274	0.255098	0.0330665	7445	-0.301321	0.0112495	5412	-0.13016	0.282839	11263	-0.0553435	0.649074	11917	-0.208832	0.0827513	8898
213366_x_at	Yellow	0.578101	1.60007e-07	2013	0.642431	2.03533e-09	1478	-0.0970165	0.424308	12028	0.844361	0	91	0.410199	0.000420707	3847	0.174346	0.14888	10066	-0.170433	0.158358	8118	-0.462637	5.52303e-05	2804	-0.11368	0.348744	10662	-0.371714	0.00153313	3827	-0.10992	0.365019	11318	0.619378	1.08972e-08	1081	-0.414318	0.000362903	2857	-0.302536	0.0109097	6495	-0.075629	0.533773	10921	-0.310214	0.00896134	6060
58696_at	Yellow	0.349177	0.00304973	6316	0.504985	8.26699e-06	3470	-0.337105	0.00432167	5406	0.588843	8.24315e-08	1561	0.485592	2.03533e-05	2383	-0.03401	0.779857	13969	-0.318421	0.00722165	3606	-0.482133	2.37664e-05	2472	0.0574293	0.636765	12776	-0.290297	0.0147763	5706	-0.219903	0.0673731	7730	0.427461	0.000223552	3639	-0.266309	0.0258542	6331	-0.407963	0.000455492	3941	0.148012	0.221401	7448	-0.537229	1.62677e-06	1474
239461_at	Black	0.0823115	0.498141	12759	-0.116456	0.337021	11932	0.207117	0.0853651	8835	-0.170593	0.157963	10142	-0.268593	0.0245611	7194	0.307949	0.00950177	6554	0.555179	6.10249e-07	719	0.232079	0.053207	8187	-0.162143	0.179903	8972	-0.0590711	0.627144	12911	0.321604	0.0066313	4787	-0.184263	0.126761	9440	0.0761887	0.530741	12228	0.0705453	0.561698	12961	-0.13189	0.276434	8143	0.094457	0.43669	12118
204505_s_at	Darkgreen	0.0230537	0.849753	14378	0.375901	0.00134186	5885	-0.458749	6.49495e-05	2878	0.189244	0.11664	9611	0.325603	0.00595003	5786	-0.426161	0.00023473	3832	-0.551738	7.39742e-07	741	-0.497945	1.15386e-05	2218	0.138768	0.251936	9774	-0.104501	0.389272	11342	-0.466147	4.76287e-05	1687	0.456808	7.03756e-05	3123	-0.273465	0.0219851	6116	-0.379968	0.00117696	4583	0.185271	0.12466	5918	-0.351191	0.00287362	5042
224815_at	Yellow	0.395941	0.000691745	5309	0.557789	5.2664e-07	2606	-0.175491	0.146187	9717	0.798763	2.22045e-16	211	0.649498	1.18255e-09	548	-0.00213328	0.986016	14884	-0.347317	0.00322081	3018	-0.378908	0.00121807	4407	0.230583	0.0548041	6895	-0.0765844	0.528603	12298	-0.212218	0.0777791	7975	0.676853	1.25598e-10	579	-0.154496	0.201596	9720	-0.238534	0.0467465	8244	0.24462	0.0412598	3905	-0.267405	0.0252269	7206
212251_at	Black	0.310284	0.0089451	7172	0.206174	0.0868293	9630	0.0881626	0.467989	12279	-0.00105397	0.993091	14910	-0.148443	0.220046	10631	0.315703	0.00776181	6345	0.620292	1.02216e-08	477	-0.119483	0.324526	11394	-0.166898	0.167298	8816	-0.23523	0.049968	7218	0.214662	0.0743393	7901	0.148695	0.219253	10517	-0.178455	0.13939	8968	-0.102362	0.399104	12043	-0.143303	0.236616	7652	-0.0832032	0.493481	12442
224890_s_at	Royalblue	0.149614	0.216386	11070	0.0092484	0.93943	14690	0.133133	0.271891	10948	0.485726	2.02309e-05	2928	0.225195	0.0608834	8401	0.132989	0.272415	11229	-0.254178	0.0337268	5349	0.0850527	0.48389	12343	-0.00538055	0.96474	14742	0.0185624	0.878776	14326	0.144591	0.232382	10172	0.251588	0.035645	7545	-0.00809122	0.946997	14664	0.110071	0.364353	11831	0.250694	0.0363277	3721	0.11649	0.336881	11457
200018_at	Royalblue	0.237669	0.0475733	8900	-0.0226973	0.85205	14337	0.212506	0.0773672	8674	0.498079	1.14662e-05	2704	0.104709	0.388324	11887	0.283132	0.0175482	7135	-0.141805	0.241603	9220	0.0790933	0.515145	12533	-0.229308	0.0561955	6924	-0.19798	0.100404	8305	-0.0361189	0.766582	13754	0.0279296	0.81847	14025	-0.182747	0.129968	8794	0.0610816	0.615447	13202	-0.0222165	0.85515	13711	0.0031181	0.979562	14846
226675_s_at	Black	0.0615035	0.613005	13300	-0.277226	0.020157	8005	0.394291	0.000731697	4096	-0.305241	0.0101849	6611	-0.617049	1.28126e-08	776	0.476129	3.09828e-05	2871	0.576637	1.74832e-07	617	0.182796	0.129865	9559	-0.434495	0.000171077	2185	-0.137685	0.255689	10237	0.411001	0.000408826	2652	-0.169409	0.160912	9877	0.0220056	0.856509	14149	0.321616	0.00662919	6003	-0.261211	0.0289495	3450	0.231338	0.0539933	8210
229858_at	Black	0.201367	0.0946054	9791	-0.120742	0.319417	11809	0.166593	0.168087	9990	-0.0935897	0.440931	12228	-0.367172	0.00176806	4846	0.453382	8.09828e-05	3299	0.826512	0	52	0.114372	0.345797	11530	-0.375886	0.00134252	3217	-0.302	0.0110585	5390	0.523389	3.3362e-06	1014	-0.0730503	0.547852	12696	-0.0234326	0.847313	14094	0.225473	0.0605565	8606	-0.127328	0.293534	8355	-0.0714532	0.556661	12793
225392_at	Turquoise	0.637264	3.00087e-09	1270	0.324856	0.00607232	6951	0.448837	9.73436e-05	3054	0.557035	5.49613e-07	1920	0.230781	0.0545905	8241	0.486743	1.93227e-05	2688	-0.129369	0.2858	9720	-0.110402	0.362904	11632	-0.11789	0.331062	10491	-0.11078	0.361253	11117	0.0399923	0.742378	13617	0.343372	0.00361234	5265	-0.249176	0.0375119	6816	-0.0209391	0.863395	14354	-0.0229905	0.85016	13666	0.0398088	0.743519	13768
223451_s_at	Yellow	0.571308	2.40468e-07	2097	0.366603	0.00179967	6088	0.0866705	0.475583	12324	0.735592	4.08118e-13	473	0.392055	0.000789166	4280	0.330862	0.00514826	6000	-0.203062	0.0918027	6971	-0.088568	0.465937	12241	-0.0723885	0.551494	12185	-0.24892	0.0377148	6838	-0.268257	0.024748	6286	0.629065	5.47522e-09	983	-0.340609	0.00391113	4432	-0.246878	0.0393657	8025	0.552335	7.15529e-07	357	-0.187953	0.119201	9481
227096_at	Darkgreen	-0.17001	0.15941	10579	0.167474	0.165818	10592	-0.32718	0.00569881	5631	0.246046	0.0400545	8104	0.411784	0.000397537	3810	-0.434924	0.000168275	3668	-0.478646	2.77397e-05	1194	-0.360177	0.0021935	4823	0.326771	0.00576302	4279	0.147141	0.224162	9897	-0.153712	0.203923	9859	0.254257	0.0336696	7472	0.0057712	0.962181	14751	-0.109386	0.367367	11853	0.220377	0.0667705	4628	-0.122168	0.313692	11279
220942_x_at	Yellow	0.492236	1.50403e-05	3412	0.329947	0.00528049	6833	0.146051	0.227652	10586	0.755731	3.9746e-14	370	0.273099	0.0221699	7086	0.348566	0.00310502	5571	-0.0866577	0.475648	11443	-0.181989	0.131596	9574	-0.172178	0.154077	8652	-0.285887	0.0164338	5817	0.102882	0.3967	11552	0.343598	0.00358884	5259	-0.257721	0.031244	6572	-0.0513859	0.672687	13460	-0.112504	0.353782	9085	-0.102573	0.398129	11855
208961_s_at	Orange	0.078265	0.519569	12860	0.164861	0.172617	10668	-0.191023	0.11318	9275	0.0484753	0.690258	13559	0.0202761	0.867681	14346	0.05738	0.637055	13311	0.469094	4.20079e-05	1284	-0.170298	0.158694	9924	0.0101378	0.933618	14587	-0.172316	0.153744	9089	0.261934	0.0284924	6470	0.0207903	0.864357	14251	0.0416062	0.732364	13426	0.0105646	0.93083	14636	-0.149345	0.217223	7381	-0.137938	0.25481	10860
236109_at	Black	0.173208	0.151591	10498	-0.0407066	0.73794	13844	0.0974004	0.422468	12015	-0.162767	0.17821	10347	-0.287343	0.0158697	6731	0.315982	0.00770489	6339	0.713359	4.22018e-12	237	0.0217261	0.858313	14279	-0.223281	0.0631688	7108	-0.197799	0.10072	8311	0.49126	1.57301e-05	1353	-0.148859	0.218741	10512	0.078637	0.517579	12156	0.150758	0.212855	10668	-0.166097	0.169376	6666	-0.0849263	0.484542	12391
235756_at	Green	-0.291096	0.0144922	7626	-0.487869	1.83613e-05	3809	0.260317	0.0295234	7392	-0.410346	0.000418507	4264	-0.433224	0.000179622	3353	0.093346	0.442127	12313	0.394655	0.000722703	2201	0.481668	2.42635e-05	2481	-0.108063	0.373225	10849	0.183136	0.129139	8750	0.412645	0.000385439	2609	-0.328605	0.00547987	5605	0.2891	0.0152113	5729	0.418143	0.000315814	3711	-0.1453	0.230077	7560	0.411044	0.000408209	3701
200593_s_at	Grey	0.170517	0.15815	10561	0.0523054	0.667171	13565	0.15866	0.189565	10222	-0.0477939	0.694395	13577	-0.148802	0.218917	10617	0.245499	0.0405134	8151	0.347851	0.00317085	3001	0.113619	0.349002	11554	-0.0476413	0.695324	13164	-0.0374228	0.758408	13676	0.115365	0.341596	11159	-0.175921	0.145187	9686	0.114436	0.345523	10946	0.0797082	0.511873	12697	-0.241289	0.0441924	3988	0.101539	0.402926	11888
222436_s_at	Yellow	0.650116	1.12694e-09	1115	0.598464	4.45738e-08	1997	-0.191709	0.111866	9255	0.74465	1.47216e-13	426	0.458868	6.46319e-05	2851	0.2231	0.0633895	8793	-0.121207	0.317541	10033	-0.382602	0.00108015	4327	-0.127516	0.292816	10147	-0.492145	1.51033e-05	1811	-0.26447	0.026937	6400	0.520582	3.8447e-06	2190	-0.551176	7.63163e-07	889	-0.528226	2.60491e-06	1660	0.172996	0.152101	6387	-0.496238	1.24962e-05	2136
202971_s_at	Black	0.252474	0.0349788	8538	-0.236153	0.0490499	8932	0.270888	0.0233177	7117	-0.0586728	0.629473	13270	-0.364464	0.00192312	4900	0.599499	4.16697e-08	1163	0.788337	4.44089e-16	107	0.39769	0.000651594	4014	-0.42553	0.00024034	2327	-0.336201	0.00443349	4604	0.348683	0.00309433	4043	-0.0946068	0.435959	12053	-0.0771339	0.52564	12201	0.18038	0.135103	9847	0.184729	0.125785	5941	-0.0250628	0.836832	14184
218561_s_at	Yellow	0.531199	2.23318e-06	2724	0.415513	0.000347541	5090	0.102328	0.399262	11878	0.789272	4.44089e-16	237	0.509678	6.59227e-06	2036	0.268713	0.024495	7498	-0.150776	0.212799	8877	-0.169078	0.161742	9961	0.0506501	0.677113	13048	-0.149437	0.216938	9809	-0.0964976	0.426801	11767	0.504263	8.55773e-06	2409	-0.247557	0.0388097	6862	-0.17749	0.141576	9941	0.203589	0.0909446	5215	-0.153517	0.204503	10413
209249_s_at	Yellow	0.697466	1.96705e-11	668	0.710407	5.66058e-12	822	-0.251799	0.0354852	7620	0.8696	0	42	0.427331	0.000224639	3488	0.239092	0.0462193	8343	-0.139215	0.250394	9325	-0.487448	1.87155e-05	2383	-0.20171	0.0940317	7751	-0.602957	3.32167e-08	700	-0.328746	0.00545868	4575	0.647901	1.33857e-09	815	-0.545182	1.06097e-06	941	-0.482739	2.31321e-05	2416	0.104281	0.390276	9488	-0.60677	2.57863e-08	719
213145_at	Brown	0.223768	0.0625813	9250	-0.106073	0.382138	12199	0.341439	0.00381918	5297	-0.120222	0.321519	11495	-0.10156	0.402831	11968	0.480835	2.51789e-05	2778	0.504813	8.33528e-06	1000	0.334348	0.0046709	5415	0.0164804	0.892287	14348	0.0612074	0.614718	12835	0.344017	0.00354557	4155	-0.0659799	0.58735	12878	0.27239	0.0225329	6148	0.21637	0.072009	8895	0.128292	0.289863	8322	0.130211	0.282647	11066
226985_at	Salmon	-0.477081	2.97161e-05	3717	-0.498719	1.11274e-05	3602	0.276884	0.0203176	6965	-0.494037	1.38406e-05	2777	-0.211832	0.0783331	8795	-0.109976	0.364771	11850	0.152748	0.206808	8799	0.416599	0.000334105	3608	0.351165	0.00287583	3725	0.604275	3.0445e-08	690	0.380284	0.00116496	3271	-0.349141	0.00305292	5143	0.812053	0	19	0.639244	2.58811e-09	468	-0.0827431	0.495882	10576	0.612159	1.79271e-08	682
208676_s_at	Brown	-0.297486	0.012383	7472	0.0180772	0.881922	14452	-0.309157	0.00921028	6099	-0.0901882	0.457786	12319	0.128768	0.288064	11187	-0.297493	0.012381	6782	0.201871	0.0937648	7014	-0.0973423	0.422746	11996	0.214659	0.0743438	7370	0.0961886	0.428291	11600	-0.125072	0.302238	10835	-0.105423	0.385079	11764	0.119259	0.325438	10810	-0.0267301	0.826142	14158	-0.108278	0.372266	9284	-0.0972453	0.423211	12030
218101_s_at	Yellow	0.566058	3.27381e-07	2189	0.710634	5.53513e-12	820	-0.225213	0.0608613	8330	0.874355	0	33	0.522293	3.52679e-06	1845	0.119791	0.323272	11592	-0.193381	0.108717	7345	-0.564345	3.61655e-07	1375	-0.0495774	0.683585	13088	-0.423632	0.000257968	2855	-0.279687	0.0190322	5965	0.623466	8.17386e-09	1040	-0.45405	7.88069e-05	2111	-0.43794	0.000149745	3288	-0.0188918	0.876642	13883	-0.482088	2.38137e-05	2359
233914_s_at	Black	0.0646702	0.594806	13223	-0.210063	0.080915	9534	0.357825	0.00235595	4919	-0.190491	0.114206	9574	-0.54232	1.23893e-06	1566	0.392503	0.000777328	4513	0.672785	1.77943e-10	325	0.147069	0.224391	10606	-0.444523	0.00011564	2031	-0.179258	0.137588	8878	0.48976	1.68476e-05	1374	-0.156862	0.194695	10248	-0.123648	0.30782	10679	0.265437	0.0263632	7501	-0.337913	0.00422377	1915	0.294817	0.0132293	6483
31845_at	Salmon	-0.36606	0.00183034	5925	-0.539332	1.45447e-06	2904	0.281672	0.0181643	6837	-0.448283	9.95325e-05	3544	-0.0470533	0.698903	13531	0.00210954	0.986172	14886	0.129053	0.286987	9735	0.682008	8.01217e-11	494	0.399753	0.000606944	2770	0.596036	5.21529e-08	762	0.126317	0.297416	10784	-0.273067	0.0221867	6978	0.720269	2.09166e-12	94	0.493655	1.40872e-05	2227	0.353196	0.00270736	1681	0.493369	1.42745e-05	2177
201083_s_at	Red	0.482678	2.31951e-05	3613	-0.0898533	0.459465	12579	0.522487	3.49234e-06	1905	-0.033171	0.785156	14008	-0.443596	0.000119967	3149	0.772712	4.66294e-15	116	0.791247	4.44089e-16	103	0.256912	0.0317967	7464	-0.483371	2.24878e-05	1551	-0.305205	0.0101944	5307	0.382473	0.00108474	3227	-0.00740945	0.951458	14696	-0.139901	0.248045	10162	0.176059	0.144867	9981	-0.0953845	0.432179	9925	0.108329	0.372039	11716
203319_s_at	Black	0.487091	1.90211e-05	3518	0.2643	0.0270388	8295	0.0761937	0.530714	12630	0.140779	0.24506	10928	-0.171022	0.156905	10014	0.486993	1.91051e-05	2678	0.791728	4.44089e-16	101	-0.144581	0.232418	10686	-0.357179	0.00240237	3591	-0.45691	7.00798e-05	2323	0.292462	0.0140168	5601	0.118882	0.326981	11383	-0.326161	0.00586007	4776	-0.171923	0.154698	10090	-0.21926	0.0681986	4676	-0.241814	0.0437196	7911
218654_s_at	Yellow	0.640587	2.33977e-09	1221	0.759607	2.4869e-14	465	-0.218824	0.0687626	8503	0.897438	0	13	0.552846	6.95432e-07	1430	0.134286	0.267726	11194	-0.179048	0.138058	7843	-0.563827	3.72657e-07	1380	-0.0510371	0.674784	13034	-0.421437	0.000279815	2894	-0.242116	0.0434491	7052	0.629651	5.24794e-09	974	-0.468674	4.27704e-05	1888	-0.436667	0.000157323	3310	-0.00149649	0.99019	14864	-0.520485	3.86357e-06	1758
213902_at	Tan	0.344599	0.00348629	6406	0.217413	0.070615	9366	0.0243385	0.841486	14200	0.479342	2.69008e-05	3022	0.226869	0.0589381	8347	0.190089	0.114986	9630	-0.25378	0.0340162	5357	-0.0277048	0.819907	14108	-0.0770463	0.526112	12016	-0.173426	0.151069	9064	-0.187871	0.119365	8730	0.617938	1.20469e-08	1099	-0.261471	0.0287847	6459	-0.199485	0.097794	9331	0.530993	2.25731e-06	402	-0.10609	0.382065	11770
225330_at	Tan	-0.318277	0.00724949	6989	-0.641517	2.18119e-09	1492	0.518697	4.22592e-06	1958	-0.455593	7.39797e-05	3421	-0.424825	0.00024675	3534	0.257606	0.0313221	7811	0.377057	0.001293	2488	0.566887	3.11928e-07	1342	-0.0141946	0.907155	14432	0.374345	0.00141026	3778	0.534363	1.89262e-06	910	-0.48056	2.54876e-05	2757	0.632652	4.21788e-09	343	0.783122	1.11022e-15	52	-0.207152	0.0853104	5085	0.598971	4.31274e-08	790
218482_at	Yellow	0.458785	6.4855e-05	4063	0.29659	0.0126619	7558	0.108141	0.372876	11710	0.727532	9.7744e-13	515	0.326957	0.00573373	5762	0.251919	0.0353949	7974	-0.0857711	0.480192	11471	-0.0732969	0.546498	12700	-0.113447	0.349737	10671	-0.199262	0.0981767	8270	-0.0186365	0.878296	14308	0.356946	0.00241939	4998	-0.317527	0.00739555	4995	-0.190099	0.114967	9599	0.110647	0.361833	9177	-0.152802	0.206645	10440
224989_at	Black	0.319464	0.00702331	6957	-0.0600853	0.621232	13379	0.281964	0.0180396	6824	-0.0520958	0.668427	13454	-0.265224	0.0264888	7277	0.523938	3.2445e-06	2093	0.703766	1.08158e-11	259	0.305963	0.00999878	6143	-0.281146	0.0183911	5425	-0.234858	0.0503414	7231	0.207777	0.0843515	8103	0.018428	0.879647	14328	-0.213125	0.0764879	7863	-0.0515634	0.671621	13459	0.118817	0.32725	8776	0.0492606	0.6855	13454
AFFX-HUMRGE/M10098_5_at	Black	-0.0487438	0.68863	13693	-0.15082	0.212664	11029	-0.102292	0.399428	11881	-0.315787	0.00774467	6328	-0.395921	0.00069223	4179	0.111923	0.356292	11796	0.444276	0.000116778	1515	-0.0133553	0.912622	14514	-0.327452	0.00565646	4261	-0.301065	0.0113223	5418	-0.12387	0.306945	10874	-0.160596	0.184149	10143	-0.207375	0.0849682	8018	-0.119707	0.32361	11561	-0.121327	0.317061	8651	-0.17996	0.136029	9666
228019_s_at	Yellow	0.44658	0.000106554	4302	0.269278	0.0241845	8181	0.170368	0.158521	9889	0.718728	2.45048e-12	556	0.251044	0.0360587	7679	0.317027	0.00749442	6315	-0.0847858	0.485268	11505	-0.0965881	0.426366	12023	-0.175475	0.146225	8547	-0.246543	0.0396416	6894	0.00844686	0.944671	14657	0.256163	0.0323162	7422	-0.311937	0.00856863	5144	-0.132223	0.275213	11208	-0.0534851	0.660121	12028	-0.0940786	0.438537	12127
239557_at	Black	-0.0539485	0.657359	13541	-0.341352	0.00382877	6605	0.252622	0.0348688	7603	-0.292078	0.0141489	6943	-0.5172	4.55358e-06	1910	0.367326	0.0017596	5115	0.694423	2.61147e-11	289	0.240335	0.0450639	7940	-0.385802	0.000972293	3034	-0.184551	0.126158	8715	0.613422	1.64465e-08	438	-0.286069	0.0163622	6637	0.106897	0.378433	11166	0.398681	0.000629776	4158	-0.293557	0.0136456	2714	0.213982	0.0752843	8733
241613_at	Black	-0.0986642	0.416444	12346	-0.295476	0.0130157	7593	0.448163	0.000100012	3071	-0.404978	0.000506041	4367	-0.449908	9.32339e-05	3038	0.249245	0.0374572	8051	0.437642	0.00015149	1583	0.189064	0.116994	9371	-0.172568	0.153134	8639	0.187854	0.1194	8614	0.448843	9.73183e-05	1960	-0.241975	0.0435749	7796	0.206809	0.0858403	8037	0.488165	1.81164e-05	2323	-0.350858	0.00290212	1714	0.431955	0.00018855	3233
202110_at	Yellow	0.63584	3.33537e-09	1283	0.542155	1.25003e-06	2858	-0.0314568	0.796012	14001	0.839168	0	108	0.287609	0.0157685	6726	0.31836	0.00723345	6285	-0.0901903	0.457776	11291	-0.358218	0.00232805	4861	-0.256825	0.0318568	6135	-0.471743	3.74869e-05	2084	-0.077671	0.522753	12385	0.610929	1.94896e-08	1182	-0.407407	0.000464546	3005	-0.205807	0.0874044	9173	0.0711297	0.558453	11153	-0.353832	0.00265651	4976
218495_at	Royalblue	0.360358	0.00218145	6061	0.15069	0.213063	11032	0.18974	0.115666	9311	0.74014	2.46025e-13	449	0.346202	0.00332742	5332	0.300991	0.0113435	6710	-0.152312	0.20812	8820	0.0236577	0.845865	14226	-0.0231132	0.84937	14110	-0.110293	0.363383	11130	0.0214812	0.859894	14222	0.319945	0.00693348	5789	-0.0636493	0.600647	12644	0.0963127	0.427692	12221	0.163016	0.17754	6801	0.023155	0.849101	14235
241387_at	Greenyellow	-0.262153	0.0283551	8310	-0.47952	2.66897e-05	3953	0.4247	0.000247901	3505	-0.387189	0.000928641	4756	-0.44292	0.000123211	3166	0.204545	0.0894055	9253	0.501908	9.57248e-06	1019	0.331035	0.00512364	5499	-0.0977639	0.42073	11255	0.258481	0.0307314	6568	0.658367	5.86157e-10	280	-0.324314	0.0061625	5682	0.346466	0.00330193	4309	0.597483	4.75006e-08	820	-0.303103	0.0107542	2550	0.558424	5.0797e-07	1201
202905_x_at	Black	0.469679	4.09688e-05	3858	0.330297	0.00522961	6826	0.090176	0.457847	12225	0.188226	0.118657	9643	-0.0981952	0.418674	12061	0.405258	0.00050108	4254	0.642281	2.05852e-09	417	-0.145267	0.230184	10664	-0.287298	0.0158869	5245	-0.365539	0.00186017	3953	0.138514	0.25281	10367	0.191624	0.112029	9205	-0.334768	0.00461614	4580	-0.219736	0.067587	8785	-0.201241	0.0948149	5313	-0.205987	0.0871223	8966
221434_s_at	Yellow	0.545712	1.03079e-06	2493	0.380393	0.00116085	5770	0.103504	0.393839	11846	0.852641	0	72	0.401751	0.000566368	4042	0.326181	0.00585688	6106	-0.118264	0.32952	10172	-0.181272	0.13315	9596	-0.0674579	0.578988	12377	-0.244243	0.0415836	6970	-0.0882834	0.467377	12018	0.539296	1.45725e-06	1974	-0.290615	0.0146627	5683	-0.156929	0.1945	10499	0.189078	0.116968	5769	-0.134842	0.265732	10936
202818_s_at	Royalblue	-0.0704961	0.561972	13053	0.148771	0.219015	11080	-0.34417	0.00352993	5234	-0.268468	0.0246307	7514	-0.0417759	0.731314	13680	-0.176881	0.142968	10002	0.26976	0.0239222	4887	-0.212638	0.0771783	8666	0.000527788	0.99654	14914	-0.16302	0.17753	9388	-0.272201	0.0226304	6168	-0.184536	0.126188	9431	-0.179076	0.137996	8950	-0.371616	0.00153791	4787	-0.222585	0.0640183	4564	-0.378809	0.00122198	4391
230590_at	Black	-0.0233139	0.848077	14373	0.0288994	0.81228	14161	-0.118229	0.329665	11441	-0.236085	0.0491173	8346	-0.279902	0.0189362	6909	0.00617881	0.959513	14766	0.402052	0.000560473	2093	-0.160518	0.184365	10209	-0.195945	0.104018	7911	-0.184725	0.125795	8710	0.017906	0.883032	14334	-0.0776236	0.523007	12569	-0.231161	0.0541831	7310	-0.0909392	0.454035	12363	-0.144469	0.232783	7596	-0.12735	0.293447	11134
230174_at	Tan	0.395592	0.000700029	5315	0.225382	0.0606632	9202	0.283115	0.017555	6785	0.434812	0.000168999	3791	0.204974	0.0887209	8963	0.317965	0.00730987	6298	-0.155605	0.198341	8679	-0.0873722	0.472003	12271	-0.119512	0.324407	10427	-0.140256	0.246835	10148	0.0553046	0.649304	13091	0.354995	0.00256559	5034	-0.244726	0.0411698	6932	0.0145867	0.904602	14535	0.0530744	0.662572	12049	0.059246	0.626123	13162
203974_at	Skyblue	0.31754	0.00739298	6997	0.267779	0.0250158	8211	-0.159679	0.1867	10188	0.474148	3.37785e-05	3094	0.339109	0.00408242	5480	0.0945953	0.436015	12272	-0.243451	0.04227	5650	-0.153091	0.205778	10428	-0.0729783	0.548248	12164	-0.259984	0.0297394	6528	-0.199365	0.097999	8375	0.322244	0.00651788	5728	-0.273545	0.0219448	6112	-0.287266	0.015899	6924	0.3388	0.00411849	1899	-0.424921	0.000245868	3374
235680_at	Salmon	-0.334572	0.00464166	6636	-0.456711	7.06559e-05	4337	0.160665	0.183958	10161	-0.477982	2.85628e-05	3045	-0.261689	0.0286468	7376	0.0298464	0.806247	14088	0.307236	0.00967773	3885	0.41091	0.000410168	3728	0.119389	0.324907	10434	0.323399	0.00631749	4878	0.409375	0.000433236	2681	-0.298394	0.0121062	6310	0.566585	3.17472e-07	742	0.462861	5.47127e-05	2783	0.0907442	0.455007	10194	0.313307	0.008267	5979
231873_at	Black	0.472058	3.69806e-05	3816	0.214079	0.075149	9446	0.000167025	0.998905	14936	0.185786	0.123597	9711	-0.204189	0.0899758	8980	0.519027	4.15668e-06	2170	0.816366	0	66	-0.128196	0.290225	11140	-0.438409	0.000147038	2121	-0.577809	1.62874e-07	900	0.287799	0.0156967	5742	0.106504	0.3802	11729	-0.296246	0.0127701	5542	-0.0652503	0.591498	13101	-0.167996	0.164483	6588	-0.350407	0.00294104	5054
211047_x_at	Yellow	0.253705	0.0340706	8513	0.421289	0.000281352	4969	-0.319675	0.00698374	5825	0.695649	2.33065e-11	682	0.563465	3.80545e-07	1279	-0.109403	0.367292	11870	-0.379732	0.001186	2442	-0.278833	0.0194162	6870	0.189746	0.115655	8096	-0.136493	0.259866	10266	-0.278294	0.0196618	6003	0.619006	1.11831e-08	1087	-0.146597	0.225899	9964	-0.270268	0.023648	7361	0.489439	1.70959e-05	533	-0.30014	0.0115886	6327
211352_s_at	Black	0.449264	9.56841e-05	4260	-0.00042087	0.997241	14932	0.331214	0.0050982	5550	0.108833	0.369805	11796	-0.195679	0.104499	9245	0.60167	3.61526e-08	1136	0.684309	6.53566e-11	304	0.23585	0.0493502	8067	-0.297715	0.0123128	4985	-0.25779	0.0311971	6581	0.250114	0.0367759	6819	0.0664759	0.584538	12863	-0.139045	0.25098	10192	0.0546657	0.653095	13382	0.0774655	0.523857	10833	0.0459635	0.705554	13558
223151_at	Blue	0.594987	5.57923e-08	1799	0.636706	3.12783e-09	1556	-0.0825834	0.496717	12449	0.660001	5.1377e-10	933	0.458698	6.50875e-05	2856	0.212914	0.0767868	9056	-0.237568	0.0476698	5817	-0.461537	5.78325e-05	2822	0.0252965	0.835332	14037	-0.274356	0.0215396	6130	-0.287437	0.0158337	5757	0.660392	4.97761e-10	713	-0.366244	0.00181991	3871	-0.389133	0.000870439	4364	0.166494	0.168345	6642	-0.38885	0.000878714	4184
240991_at	Blue	-0.370844	0.00157585	5846	-0.415291	0.000350345	5093	0.076562	0.528724	12619	-0.584627	1.0725e-07	1623	-0.386371	0.000954158	4415	-0.0566132	0.64157	13336	0.306346	0.00990134	3904	0.244528	0.0413393	7836	0.00120131	0.992125	14883	0.1806	0.134618	8836	0.362636	0.00203453	3704	-0.529636	2.42193e-06	2095	0.371989	0.00151987	3771	0.333907	0.00472906	5710	-0.335687	0.00449825	1947	0.225919	0.0600357	8375
217966_s_at	Cyan	-0.281436	0.0182656	7873	-0.685768	5.73862e-11	1031	0.425088	0.000244342	3497	-0.467732	4.45237e-05	3212	-0.584286	1.09538e-07	1068	0.252751	0.0347727	7960	0.487435	1.87266e-05	1121	0.709332	6.29363e-12	363	-0.269216	0.0242181	5778	0.139497	0.249427	10180	0.522269	3.53101e-06	1023	-0.543241	1.17886e-06	1934	0.37252	0.00149452	3755	0.697323	1.99356e-11	226	-0.0859685	0.479178	10418	0.45412	7.85827e-05	2823
202877_s_at	Cyan	-0.297206	0.0124696	7476	-0.343623	0.00358627	6566	0.0558122	0.6463	13260	-0.306986	0.00974009	6568	-0.201014	0.0951973	9076	0.0067807	0.955572	14752	0.318583	0.00719053	3599	0.22862	0.0569588	8281	0.0989939	0.414881	11198	0.198011	0.10035	8302	0.366199	0.00182242	3607	-0.23727	0.047958	7920	0.618878	1.12834e-08	408	0.616334	1.34623e-08	646	-0.0709584	0.559403	11165	0.196502	0.103019	9229
210759_s_at	Yellow	0.481457	2.44929e-05	3634	0.452279	8.47026e-05	4412	-0.0738282	0.543586	12708	0.776913	2.66454e-15	280	0.375015	0.00138046	4652	0.222239	0.0644424	8809	-0.170131	0.159107	8133	-0.237431	0.0478027	8027	-0.05566	0.6472	12850	-0.310693	0.00885079	5164	-0.143691	0.235336	10204	0.634564	3.6651e-09	928	-0.288385	0.0154762	5744	-0.264534	0.0268985	7535	0.241169	0.0443012	3992	-0.237087	0.0481355	8048
237383_at	Black	-0.108797	0.369967	12100	-0.391415	0.000806354	5548	0.24925	0.0374529	7682	-0.289762	0.0149695	6999	-0.324884	0.00606768	5794	0.237639	0.0476015	8390	0.571123	2.43112e-07	646	0.413342	0.000375904	3683	-0.117423	0.332998	10508	0.0916767	0.450367	11758	0.521169	3.73278e-06	1036	-0.237015	0.0482059	7931	0.235931	0.0492693	7149	0.375198	0.0013724	4706	-0.00504529	0.966935	14677	0.223676	0.0626916	8432
232168_x_at	Green	-0.29863	0.0120352	7434	-0.577556	1.65383e-07	2303	0.22627	0.0596282	8304	-0.490495	1.62906e-05	2846	-0.64215	2.07919e-09	601	0.226956	0.0588387	8693	0.537237	1.6261e-06	812	0.382608	0.00107996	4326	-0.327258	0.00568653	4266	-0.00312139	0.97954	14840	0.592384	6.58906e-08	525	-0.432854	0.000182187	3535	0.314964	0.00791457	5075	0.515864	4.86603e-06	1838	-0.188952	0.117215	5772	0.280302	0.0187594	6879
200006_at	Yellow	0.72837	8.93952e-13	447	0.666898	2.91831e-10	1220	-0.0693494	0.568366	12846	0.882323	0	23	0.335773	0.00448744	5557	0.333549	0.00477679	5931	-0.088908	0.46422	11352	-0.449116	9.6258e-05	3019	-0.270937	0.0232917	5720	-0.546623	9.80787e-07	1191	-0.198607	0.0993091	8414	0.603128	3.2844e-08	1258	-0.559915	4.66614e-07	803	-0.425162	0.000243667	3563	-0.0122983	0.919514	14274	-0.445752	0.000110131	2986
218281_at	Turquoise	0.345158	0.00343009	6389	0.181115	0.133492	10255	0.22486	0.061278	8342	0.4578	6.75541e-05	3381	0.284941	0.0168091	6793	0.182934	0.129571	9829	-0.23301	0.0522332	5951	0.026858	0.825323	14127	-0.0142931	0.906514	14422	-0.00734422	0.951884	14704	-0.0959061	0.429654	11783	0.230167	0.0552555	8128	-0.241495	0.0440066	7008	-0.0333984	0.783719	13967	0.106153	0.381781	9399	0.0237946	0.844984	14218
225593_at	Tan	0.452708	8.32392e-05	4192	0.502322	9.3865e-06	3518	-0.132002	0.276024	10984	0.741095	2.20712e-13	443	0.622169	8.95835e-09	740	0.0639561	0.598889	13139	-0.299419	0.0117999	4085	-0.217858	0.0700258	8538	0.173112	0.151821	8622	-0.10688	0.378509	11250	-0.324123	0.00619467	4704	0.71248	4.60743e-12	389	-0.234181	0.0510278	7202	-0.31144	0.00868025	6245	0.430859	0.000196593	853	-0.2891	0.0152114	6629
218011_at	Yellow	0.568666	2.81049e-07	2142	0.43378	0.000175841	4717	0.0590689	0.627157	13153	0.812177	0	176	0.323586	0.00628544	5830	0.325865	0.00590766	6115	-0.116224	0.337992	10267	-0.139926	0.24796	10811	-0.159959	0.185917	9056	-0.312913	0.00835279	5112	-0.138012	0.254553	10377	0.538725	1.50232e-06	1983	-0.429276	0.000208753	2565	-0.350617	0.00292284	5292	0.219229	0.0682385	4680	-0.226461	0.0594071	8356
226276_at	Yellow	0.758005	3.01981e-14	276	0.634163	3.77503e-09	1587	-0.0894199	0.461642	12239	0.882052	0	24	0.442071	0.000127404	3180	0.353617	0.00267362	5449	-0.103186	0.395303	10773	-0.321952	0.00656945	5748	-0.180524	0.134787	8377	-0.49941	1.07716e-05	1709	-0.22898	0.0565583	7444	0.73215	5.94857e-13	310	-0.514042	5.32454e-06	1271	-0.415514	0.000347524	3763	0.332715	0.0048895	1987	-0.474492	3.32771e-05	2493
225850_at	Yellow	0.703098	1.15326e-11	626	0.660128	5.08519e-10	1291	-0.138944	0.251327	10787	0.869713	0	41	0.509547	6.6343e-06	2039	0.247011	0.0392563	8109	-0.191983	0.111346	7402	-0.305108	0.0102197	6178	-0.115652	0.340389	10585	-0.462498	5.55516e-05	2234	-0.437714	0.000151066	2164	0.572938	2.18254e-07	1588	-0.540963	1.33277e-06	974	-0.538056	1.55682e-06	1513	0.247544	0.0388204	3809	-0.506186	7.8042e-06	1989
230424_at	Black	-0.0803865	0.508277	12798	-0.504752	8.3598e-06	3472	0.395067	0.000712651	4071	-0.342015	0.00375652	5710	-0.666427	3.03473e-10	432	0.414464	0.000360988	4070	0.764514	1.35447e-14	143	0.454788	7.64635e-05	2934	-0.52744	2.71249e-06	1108	-0.139909	0.248018	10163	0.679153	1.02882e-10	234	-0.417542	0.000322821	3777	0.0704035	0.562487	12416	0.533932	1.93589e-06	1576	-0.241355	0.0441328	3986	0.259895	0.0297977	7415
226161_at	Turquoise	0.641114	2.2485e-09	1215	0.360623	0.00216389	6191	0.378032	0.00125305	4454	0.701814	1.304e-11	636	0.278737	0.0194596	6943	0.504937	8.28596e-06	2378	-0.102413	0.398868	10805	-0.119371	0.324983	11397	-0.118768	0.327449	10457	-0.160921	0.183252	9455	0.0351018	0.772977	13791	0.537269	1.62335e-06	1999	-0.270428	0.0235623	6204	-0.0731241	0.547447	12867	0.121369	0.316891	8649	0.0527761	0.664355	13341
218992_at	Yellow	0.650237	1.11639e-09	1114	0.608613	2.27893e-08	1865	-0.0793322	0.513872	12538	0.751266	6.79456e-14	392	0.451447	8.76088e-05	3014	0.253196	0.0344434	7946	-0.176765	0.143235	7922	-0.421823	0.000275859	3497	-0.0752547	0.535806	12081	-0.391221	0.000811625	3459	-0.347531	0.00320076	4072	0.69841	1.80007e-11	460	-0.480725	2.53022e-05	1724	-0.429638	0.000205915	3455	0.236752	0.0484616	4125	-0.397918	0.000646522	3992
241997_at	Black	-0.314791	0.00795087	7063	-0.42203	0.000273753	4949	0.0561387	0.64437	13254	-0.501121	9.93622e-06	2662	-0.578694	1.5435e-07	1116	0.0674777	0.578876	13035	0.48558	2.03642e-05	1138	0.161656	0.181233	10176	-0.350659	0.00291921	3736	-0.113567	0.349224	11031	0.255229	0.0329737	6675	-0.466126	4.76715e-05	2995	-0.0434519	0.720966	13366	0.189387	0.116359	9622	-0.351279	0.00286614	1708	0.093892	0.43945	12135
235623_at	Blue	-0.449625	9.43053e-05	4251	-0.489253	1.72414e-05	3790	0.0523693	0.666789	13371	-0.522018	3.57611e-06	2392	-0.59333	6.20352e-08	980	-0.0800304	0.510163	12701	0.490144	1.65545e-05	1097	0.261102	0.0290189	7352	-0.266372	0.0258179	5871	0.0463601	0.703131	13383	0.566259	3.23568e-07	668	-0.604205	3.05852e-08	1249	0.255675	0.0326586	6629	0.41549	0.00034783	3765	-0.433415	0.000178317	837	0.211341	0.0790437	8812
224915_x_at	Royalblue	0.214829	0.0741091	9473	0.100899	0.405915	12313	0.120147	0.321823	11381	0.48422	2.16484e-05	2951	0.238285	0.0469828	8038	0.182944	0.129549	9828	-0.222495	0.0641279	6303	-0.056072	0.644764	13234	-0.00244154	0.983996	14841	-0.0649253	0.59335	12706	0.049832	0.682047	13289	0.0885546	0.466005	12246	-0.0188345	0.877013	14277	0.0471964	0.698031	13579	0.000205943	0.99865	14933	-0.00627204	0.958902	14760
223093_at	Black	0.119222	0.325592	11843	-0.132074	0.275759	11538	0.151502	0.210579	10422	-0.0905284	0.456084	12310	-0.139691	0.248764	10894	0.30589	0.0100174	6605	0.482495	2.3386e-05	1161	0.287117	0.0159563	6652	-0.0698416	0.565617	12295	-0.0627138	0.606021	12779	0.120252	0.321397	10997	-0.0553482	0.649046	13196	0.0730619	0.547788	12330	0.110839	0.360999	11808	0.184861	0.125512	5935	0.0730399	0.547909	12753
217848_s_at	Yellow	0.554026	6.51048e-07	2377	0.523019	3.39947e-06	3172	-0.087689	0.470392	12299	0.766618	1.02141e-14	324	0.43039	0.00020012	3414	0.241925	0.0436199	8255	-0.169169	0.161514	8159	-0.300126	0.0115926	6326	-0.0652648	0.591416	12473	-0.359255	0.00225598	4093	-0.219449	0.0679557	7745	0.659226	5.46973e-10	722	-0.351365	0.00285882	4188	-0.30599	0.00999197	6395	0.293628	0.0136221	2713	-0.381599	0.00111614	4326
204481_at	Salmon	-0.415269	0.000350621	4904	-0.275732	0.0208668	8035	0.00481184	0.968465	14805	-0.556704	5.59986e-07	1926	-0.136541	0.259699	10987	-0.238828	0.0464685	8352	0.0739941	0.542679	11917	0.224282	0.0619653	8382	0.357053	0.00241156	3595	0.456222	7.20931e-05	2335	0.0741967	0.541571	12496	-0.33488	0.00460172	5466	0.555866	5.87108e-07	839	0.193804	0.107929	9484	-0.0116455	0.923773	14307	0.246229	0.0399027	7798
229150_at	Greenyellow	-0.28834	0.0154932	7699	-0.30752	0.00960721	7326	0.196767	0.102547	9108	-0.434583	0.0001705	3798	-0.39063	0.000827905	4315	-0.0103114	0.932484	14642	0.377766	0.00126383	2477	0.129817	0.284118	11105	-0.0387294	0.750243	13481	0.228005	0.0576481	7426	0.478357	2.80954e-05	1518	-0.283159	0.0175367	6718	0.388421	0.000891361	3418	0.504587	8.42592e-06	2032	-0.394513	0.000726209	1181	0.361557	0.00210297	4795
224331_s_at	Yellow	0.549177	8.5243e-07	2443	0.632346	4.31333e-09	1610	-0.119095	0.326108	11417	0.881178	0	26	0.574721	1.9619e-07	1157	0.14809	0.221156	10809	-0.18176	0.13209	7756	-0.341875	0.0037716	5239	0.0464961	0.702301	13202	-0.275763	0.0208521	6092	-0.212389	0.0775335	7966	0.550627	7.86777e-07	1852	-0.341548	0.00380724	4407	-0.397749	0.00065027	4182	0.0492003	0.685865	12267	-0.367919	0.00172732	4636
208615_s_at	Orange	0.567664	2.98076e-07	2159	0.444871	0.000114056	4549	-0.0552436	0.649666	13286	0.192465	0.110435	9521	-0.019393	0.873396	14383	0.44355	0.000120181	3487	0.602099	3.51482e-08	528	-0.271647	0.022918	7057	-0.22196	0.0647879	7145	-0.469522	4.1245e-05	2130	-0.0465513	0.701964	13399	0.414161	0.000364966	3837	-0.369709	0.00163313	3816	-0.372914	0.00147595	4758	0.0703476	0.562798	11200	-0.368344	0.00170455	4621
223193_x_at	Yellow	0.485759	2.02003e-05	3546	0.296004	0.0128468	7572	0.175777	0.145522	9703	0.785269	8.88178e-16	254	0.285316	0.0166596	6786	0.362084	0.00206926	5236	-0.0982704	0.418316	10954	-0.12137	0.316885	11334	-0.170416	0.158399	8710	-0.268158	0.0248032	6288	0.0451716	0.710401	13445	0.359992	0.00220592	4920	-0.254685	0.0333619	6653	-0.0301891	0.804066	14053	-0.0467123	0.700982	12394	-0.0692282	0.569044	12863
218046_s_at	Yellow	0.611986	1.81395e-08	1576	0.680583	9.08003e-11	1085	-0.171585	0.155523	9851	0.858471	0	61	0.585195	1.03538e-07	1057	0.165564	0.170768	10322	-0.220148	0.0670612	6380	-0.40298	0.000542658	3894	0.0314368	0.796139	13787	-0.334262	0.00468228	4647	-0.284687	0.0169112	5818	0.732819	5.53113e-13	306	-0.393847	0.000742803	3279	-0.429459	0.000207313	3458	0.297841	0.0122742	2638	-0.404931	0.000506877	3845
203880_at	Yellow	0.601721	3.60317e-08	1704	0.570535	2.51731e-07	2402	-0.0214543	0.860068	14285	0.857237	0	63	0.537347	1.61659e-06	1621	0.231672	0.053638	8564	-0.182628	0.130223	7729	-0.306343	0.00990199	6133	0.0427848	0.725079	13341	-0.224314	0.0619267	7539	-0.226222	0.0596835	7522	0.785005	8.88178e-16	128	-0.364038	0.00194856	3920	-0.323033	0.00638034	5963	0.36464	0.00191264	1534	-0.254352	0.0336011	7568
201965_s_at	Black	0.132068	0.275782	11517	-0.29362	0.0136248	7625	0.45964	6.2592e-05	2864	-0.209429	0.081857	9060	-0.488321	1.79888e-05	2342	0.507754	7.23624e-06	2328	0.693051	2.96392e-11	293	0.369461	0.00164593	4591	-0.366155	0.0018249	3424	-0.107573	0.375407	11224	0.420436	0.000290343	2445	-0.123476	0.308501	11250	-0.133043	0.272219	10380	0.226613	0.0592327	8572	-0.0222978	0.854625	13707	0.325225	0.00601169	5679
219539_at	Yellow	0.608625	2.27704e-08	1626	0.46406	5.20219e-05	4220	0.121964	0.314506	11312	0.725871	1.16573e-12	523	0.362388	0.00205005	4942	0.334198	0.00469072	5919	-0.123923	0.306739	9925	-0.218393	0.0693247	8526	-0.10461	0.388777	10995	-0.244619	0.0412609	6956	0.0509263	0.67545	13242	0.546593	9.82375e-07	1894	-0.298553	0.0120583	5482	-0.200704	0.095719	9288	0.144074	0.234076	7612	-0.190134	0.114898	9413
206240_s_at	Greenyellow	-0.118717	0.327659	11854	-0.411595	0.000400231	5177	0.511137	6.1398e-06	2051	-0.368559	0.00169309	5119	-0.395674	0.000698073	4184	0.330065	0.0052633	6023	0.551526	7.485e-07	742	0.454367	7.77911e-05	2947	-0.0707821	0.560382	12249	0.246884	0.0393603	6887	0.670139	2.22561e-10	246	-0.416274	0.000338078	3804	0.404587	0.000513018	3056	0.563899	3.71121e-07	1173	-0.217839	0.0700515	4724	0.497219	1.19373e-05	2115
206132_at	Orange	0.165711	0.170384	10698	0.229128	0.0563953	9101	-0.264886	0.026689	7267	0.0123515	0.919167	14601	-0.0276931	0.819981	14108	0.0691857	0.569282	12991	0.432951	0.000181513	1638	-0.200661	0.0957914	9009	-0.0665766	0.583968	12414	-0.28971	0.0149884	5722	0.0658487	0.588095	12764	0.0426919	0.725652	13563	-0.00430094	0.971811	14806	-0.0914481	0.451502	12352	-0.167656	0.165353	6598	-0.317144	0.00747117	5879
203734_at	Grey	-0.187109	0.1209	10129	-0.0601208	0.621026	13374	-0.097427	0.42234	12014	-0.284295	0.0170699	7111	-0.148958	0.218431	10614	-0.0923641	0.446964	12334	0.260382	0.0294813	5167	0.0797721	0.511534	12513	0.0850591	0.483857	11724	0.0555929	0.647598	13039	0.157757	0.192127	9725	-0.369703	0.00163347	4726	0.266078	0.0259886	6337	0.0598902	0.622368	13240	-0.263351	0.0276143	3393	0.00258031	0.983086	14860
222573_s_at	Orange	0.42349	0.000259326	4738	0.286737	0.0161022	7802	-0.0193422	0.873724	14350	0.10342	0.394226	11961	-0.06262	0.606561	13077	0.355456	0.00253038	5402	0.52389	3.2524e-06	883	-0.0894709	0.461385	12223	-0.230942	0.0544171	6877	-0.414542	0.000359976	3012	-0.015744	0.897073	14416	0.000964828	0.993675	14922	-0.236739	0.0484749	7122	-0.254955	0.0331685	7801	-0.214478	0.0745937	4838	-0.301228	0.011276	6302
[truncated: 13,991 more rows]
[truncated: 37 more columns]
